# Supplementary material for: Associations between genetically predicted plasma protein levels and Alzheimer’s disease risk: a study using genetic prediction models
Source: Alzheimers Res Ther. 2024 Jan 11;16:8. doi: 10.1186/s13195-023-01378-4 (PMC10782590; doi:10.1186/s13195-023-01378-4)
Supplement: Supplementary file 2 — Additional file 2: Table S1. Risk SNPs identified to be associated with AD risk in previous GWAS or fine-mapping studies. Table S2. Ingenuity Canonical Pathways. Table S3. Network analysis. Table S4. Disease and Biological Functions analysis. Table S5. Association results of the proteins reported in previous studies. [file 13195_2023_1378_MOESM2_ESM.xlsx]

## Sheet: Table S1
Table S1. Risk SNPs identified to be associated with AD risk in previous GWAS or fine-mapping studies.
Chr	index SNPs	Position/GRCh37	Ref
1	rs141749679	109888432	Bellenguez et al., 2022
2	rs72777026	9699011	Bellenguez et al., 2022
2	rs17020490	37531939	Bellenguez et al., 2022
2	rs143080277	106366056	Bellenguez et al., 2022
2	rs139643391	203743439	Bellenguez et al., 2022
3	rs16824536	154787511	Bellenguez et al., 2022
3	rs61762319	154801978	Bellenguez et al., 2022
4	rs3822030	987343	Bellenguez et al., 2022
4	rs2245466	40198846	Bellenguez et al., 2022
5	rs112403360	14724413	Bellenguez et al., 2022
5	rs62374257	86223195	Bellenguez et al., 2022
5	rs871269	150432388	Bellenguez et al., 2022
5	rs113706587	179628150	Bellenguez et al., 2022
6	rs785129	114612895	Bellenguez et al., 2022
7	rs6943429	7856894	Bellenguez et al., 2022
7	rs10952097	8244012	Bellenguez et al., 2022
7	rs13237518	12269593	Bellenguez et al., 2022
7	rs1160871	28168745	Bellenguez et al., 2022
7	rs76928645	54941328	Bellenguez et al., 2022
8	rs1065712	11702122	Bellenguez et al., 2022
8	rs34173062	145158607	Bellenguez et al., 2022
9	rs1800978	107665978	Bellenguez et al., 2022
10	rs7068231	61784928	Bellenguez et al., 2022
10	rs6586028	82253984	Bellenguez et al., 2022
10	rs6584063	98026407	Bellenguez et al., 2022
10	rs7908662	124172912	Bellenguez et al., 2022
12	rs6489896	113719788	Bellenguez et al., 2022
14	rs7157106	106228095	Bellenguez et al., 2022
14	rs10131280	107121607	Bellenguez et al., 2022
15	rs3848143	64423506	Bellenguez et al., 2022
15	rs12592898	79229199	Bellenguez et al., 2022
16	rs1140239	30021402	Bellenguez et al., 2022
16	rs450674	79608408	Bellenguez et al., 2022
16	rs16941239	86454210	Bellenguez et al., 2022
16	rs56407236	90170095	Bellenguez et al., 2022
17	rs35048651	1631340	Bellenguez et al., 2022
17	rs2242595	18059454	Bellenguez et al., 2022
17	rs5848	42430244	Bellenguez et al., 2022
19	rs149080927	1854253	Bellenguez et al., 2022
19	rs9304690	50453317	Bellenguez et al., 2022
19	rs587709	54771451	Bellenguez et al., 2022
20	rs1358782	393978	Bellenguez et al., 2022
20	rs6742	62374441	Bellenguez et al., 2022
21	rs2154481	27473875	Bellenguez et al., 2022
1	rs4575098	161155392	Jansen et al., 2019
1	rs679515	207750568	Jansen et al., 2019
2	rs10933431	233981912	Jansen et al., 2019
2	rs4663105	127891427	Jansen et al., 2019
3	rs184384746	57226150	Jansen et al., 2019
4	rs6448451	11024682	Jansen et al., 2019
6	rs187370608	40942196	Jansen et al., 2019
6	rs6931277	32583357	Jansen et al., 2019
6	rs9381563	47432637	Jansen et al., 2019
7	rs114360492	145950029	Jansen et al., 2019
7	rs7384878	99932049	Jansen et al., 2019
7	rs7810606	143108158	Jansen et al., 2019
8	rs1532278	27466315	Jansen et al., 2019
10	rs11257238	11717397	Jansen et al., 2019
11	rs11218343	121435587	Jansen et al., 2019
11	rs1582763	60021948	Jansen et al., 2019
11	rs3844143	85850243	Jansen et al., 2019
14	rs12590654	92938855	Jansen et al., 2019
15	rs117618017	63569902	Jansen et al., 2019
15	rs442495	59022615	Jansen et al., 2019
16	rs59735493	31133100	Jansen et al., 2019
17	rs28394864	47450775	Jansen et al., 2019
17	rs9916042	4984447	Jansen et al., 2019
18	rs76726049	56189459	Jansen et al., 2019
19	rs3752241	1053524	Jansen et al., 2019
19	rs3865444	51727962	Jansen et al., 2019
19	rs75627662	45413576	Jansen et al., 2019
19	rs76320948	46241841	Jansen et al., 2019
20	rs6014724	54998544	Jansen et al., 2019
1	rs6656401	207692049	Lambert et al., 2013
2	rs35349669	234068476	Lambert et al., 2013
2	rs6733839	127892810	Lambert et al., 2013
5	rs190982	88223420	Lambert et al., 2013
6	rs10948363	47487762	Lambert et al., 2013
6	rs9271192	32578530	Lambert et al., 2013
7	rs11771145	143110762	Lambert et al., 2013
7	rs1476679	100004446	Lambert et al., 2013
7	rs2718058	37841534	Lambert et al., 2013
8	rs28834970	27195121	Lambert et al., 2013
8	rs9331896	27467686	Lambert et al., 2013
11	rs10792832	85867875	Lambert et al., 2013
11	rs10838725	47557871	Lambert et al., 2013
11	rs11218343	121435587	Lambert et al., 2013
11	rs983392	59923508	Lambert et al., 2013
14	rs10498633	92926952	Lambert et al., 2013
14	rs17125944	53400629	Lambert et al., 2013
19	rs4147929	1063443	Lambert et al., 2013
20	rs7274581	55018260	Lambert et al., 2013
1	rs113020870	985377	Wightman et al., 2021
1	rs679515	207750568	Wightman et al., 2021
2	rs115186657	106235428	Wightman et al., 2021
2	rs4663105	127891427	Wightman et al., 2021
2	rs7597763	234082577	Wightman et al., 2021
4	rs4504245	11014822	Wightman et al., 2021
5	rs6891966	156526331	Wightman et al., 2021
5	rs871269	150432388	Wightman et al., 2021
6	rs1846190	32583813	Wightman et al., 2021
6	rs187370608	40942196	Wightman et al., 2021
6	rs9369716	47552180	Wightman et al., 2021
7	rs3935067	143104331	Wightman et al., 2021
7	rs5011436	12268758	Wightman et al., 2021
7	rs7384878	99932049	Wightman et al., 2021
8	rs1532278	27466315	Wightman et al., 2021
8	rs61732533	145108151	Wightman et al., 2021
10	rs7902657	61738152	Wightman et al., 2021
10	rs7912495	11718713	Wightman et al., 2021
11	rs11218343	121435587	Wightman et al., 2021
11	rs1582763	60021948	Wightman et al., 2021
11	rs3740688	47380340	Wightman et al., 2021
11	rs561655	85800279	Wightman et al., 2021
14	rs12590654	92938855	Wightman et al., 2021
14	rs7146179	53298853	Wightman et al., 2021
15	rs117618017	63569902	Wightman et al., 2021
15	rs602602	59057023	Wightman et al., 2021
17	rs2632516	56409089	Wightman et al., 2021
17	rs28394864	47450775	Wightman et al., 2021
17	rs6504163	61545779	Wightman et al., 2021
17	rs708382	42442344	Wightman et al., 2021
17	rs7209200	4969940	Wightman et al., 2021
19	rs12151021	1050874	Wightman et al., 2021
19	rs1354106	51737991	Wightman et al., 2021
19	rs1761461	54825174	Wightman et al., 2021
19	rs2452170	49213504	Wightman et al., 2021
19	rs429358	45411941	Wightman et al., 2021
20	rs6069737	54995699	Wightman et al., 2021
21	rs2154482	27520931	Wightman et al., 2021

## Sheet: Table S2
Table S2. Ingenuity Canonical Pathways
Ingenuity Canonical Pathways	p-value
Assembly of RNA Polymerase I Complex	0.0363078
DNA Double-Strand Break Repair by Non-Homologous End Joining	0.0389045

## Sheet: Table S3
Table S3. Network analysis
Top Diseases and Functions	Score	Focus Molecules	Molecules in Network
Cell-To-Cell Signaling and Interaction, Hematological System Development and Function, Immune Cell Trafficking	45	19	AMBN,APBB2,AXIN2,CCNC,CD84,CLEC4E,CTSH,EMC4,ERK,FSH,Histone h3,ICOS,IL12 (family),IgG,Immunoglobulin,Insulin,Jnk,Mapk,NFkB (complex),PI3K (complex),PPBP,PSG5,PSME1,Pkc(s),SIGLEC9,SIRPA,SLC9B2,SPOCK1,SRC (family),SULT1E1,TCR,TP53I11,Tgf beta,USP21,cytokine
Cancer, Hematological Disease, Organismal Injury and Abnormalities	42	18	AIMP1,ATP1A1,Actin,Akt,B3GNT2,CD3,CD33,CD55,CEACAM1,CFL1,Collagen(s),DCK,ERK1/2,F Actin,FURIN,G-Actin (family),GC,GSTM1,IL1,IL12 (complex),Ige,KCNE2,MAPKAPK5,MCFD2,Mek,P38 MAPK,PDGF BB,PP2A,Ppp2c,ROCK,S100A13,SCIN,SHISA3,SLURP1,Secretase gamma
Developmental Disorder, Hereditary Disorder, Organismal Injury and Abnormalities	25	12	A1BG,ANKIB1,ASPH,BTRC:CUL1:RBX1:SKP1:NFKB1:RELA:NFKBIA:Ub,C6orf226,CCSAP,CDH22,CTBS,DMBX1,FKBP6,HNRNPL,IFNG,KRT40,LILRA4,MED4,MTOR,NEURL1B,NFKB1:RELA:NFKBIA:Ub,Or4e1,PRB4,PRH1,PSD2,Pcsk1,RELA,RNF165,SCGB1C1/SCGB1C2,SGCB,SLC16A9,TM7SF3,TMEM59L,TP73-AS1,UBC,XRCC4,ZFAND3,vanillic acid
Cellular Movement, Cellular Development, Cardiovascular System Development and Function	23	11	5-hydroxytryptamine,AGT,APC-AXIN-GSK3β,ASPRV1,CDHR5,CRYZL1,CTNNB1,CTNNB1:Axin:GSK3:CK1alpha:ub-APC:PP2A:AMER1,DGCR5,ECRG4,FAM20A,GSK3B,KCNH6,LILRB2,LRTM2,MAPK1,MT-TE,MYZAP,NPTX2,NRBP1,POLR1C,PPP1R17,PROX2,SNHG20,SURF1,TMIE,UCHL5,USP11,USP30,WFDC21P,exp3174,miR-323-3p (and other miRNAs w/seed ACAUUAC),mir-1180,mir-3648,β-catenin-APC-AXIN-GSK3β
Hereditary Disorder, Neurological Disease, Organismal Injury and Abnormalities	9	5	ALOX15B,Bst2,CA2,CD200R1L,CITED1,CMPK2,CSTB,DDTL,DHX58,EPHA6,EVI2B,FEZ2,GBP3,HSH2D,IL4,Igtp,Iigp1,MDH1,Ms4a4c (includes others),PI3,PINK1,RNPEP,SAMD9L,SERPINA9,SHISA5,SMC3,SYCE3,TBCA,TERB1,TNFAIP8L2,TRIM24,Tgtp1/Tgtp2,VARS1,WFDC5,ZNF287

## Sheet: Table S4
Table S4. Disease and Biological Functions analysis
Categories	Functions	Diseases or Functions Annotation	p-Value	Molecules	# Molecules
Dental Disease, Digestive System Development and Function, Gastrointestinal Disease, Organismal Development, Organismal Injury and Abnormalities, Tissue Morphology	lack	Lack of enamel	4.71e-05	AMBN,FAM20A	2
Cell-To-Cell Signaling and Interaction	activation	Activation of cells	6.97e-05	GC,CDHR5,CLEC4E,ICOS,CEACAM1,PSME1,CD33,CTSH,LILRB2,CFL1,CD84,CD55,SIRPA,XRCC4,SIGLEC9	15
Cell Death and Survival	cytolysis	Cytolysis of tumor cell lines	7.5e-05	TP53I11,CEACAM1,CD55,FURIN	4
Immunological Disease, Organismal Injury and Abnormalities	graft-vs-host disease	Graft-vs-host disease	7.62e-05	CTSH,ICOS,ATP1A1,DCK,SCIN	5
Cell-To-Cell Signaling and Interaction, Hematological System Development and Function, Immune Cell Trafficking, Inflammatory Response	activation	Activation of leukocytes	0.0001	GC,CLEC4E,ICOS,CEACAM1,PSME1,CD33,CTSH,LILRB2,CD84,CD55,SIRPA,SIGLEC9	12
Immunological Disease, Organismal Injury and Abnormalities	acute graft-vs-host disease	Acute graft-vs-host disease	0.000141	CTSH,ATP1A1,DCK,SCIN	4
Cancer, Organismal Injury and Abnormalities	nonhematologic malignant neoplasm	Nonhematologic malignant neoplasm	0.000142	ICOS,AMBN,ATP1A1,CEACAM1,CD200R1L,FAM20A,LRTM2,USP21,PRH1,CD33,LILRB2,CCNC,CD84,DCK,NRBP1,SCIN,EMC4,SGCB,SPOCK1,CDHR5,MAPKAPK5,RNF165,PSD2,PSME1,SULT1E1,PPBP,APBB2,TREML4,CD55,TMEM59L,SERPINA9,FKBP6,POLR1C,DYNAP,KCNE2,GC,CLEC4E,B3GNT2,EVI2B,SHISA3,MED4,AXIN2,CFL1,GSTM1,TP53I11,SLC9B2,PSG5,SIRPA,SCGB1C1/SCGB1C2,XRCC4,TMIE,CTBS,IGFL4,PRB4,SURF1,ASPRV1,S100A13,AIMP1,CTSH,SLURP1,C6orf226,NPTX2,MCFD2,…	65
Cell Morphology, Organ Morphology	morphology	Morphology of exocrine cells	0.000226	KCNE2,AMBN,FAM20A,SULT1E1	4
Cell-To-Cell Signaling and Interaction, Hematological System Development and Function, Immune Cell Trafficking	adhesion	Adhesion of leukocyte cell lines	0.00023	CCNC,ICOS,SIRPA	3
Cell Morphology, Dental Disease, Digestive System Development and Function, Gastrointestinal Disease, Organ Morphology, Organismal Development, Organismal Injury and Abnormalities, Tissue Morphology	abnormal morphology	Abnormal morphology of ameloblasts	0.00028	AMBN,FAM20A	2
Cancer, Hematological Disease, Organismal Injury and Abnormalities	de novo isolated myeloid sarcoma	De novo isolated myeloid sarcoma	0.00028	CD33,DCK	2
Neurological Disease, Organismal Injury and Abnormalities	migraines	Migraines	0.000453	KCNE2,MAPKAPK5,ICOS,B3GNT2,AIMP1	5
Dermatological Diseases and Conditions, Organismal Injury and Abnormalities	skin lesion	Skin lesion	0.000496	ICOS,AMBN,ATP1A1,CD200R1L,FAM20A,LRTM2,USP21,PRH1,CD33,LILRB2,CD84,DCK,SCIN,EMC4,SGCB,SPOCK1,CDHR5,MAPKAPK5,RNF165,PSD2,SULT1E1,PPBP,APBB2,TREML4,CD55,TMEM59L,SERPINA9,FKBP6,POLR1C,DYNAP,GC,CLEC4E,B3GNT2,SHISA3,MED4,AXIN2,CFL1,GSTM1,TP53I11,SLC9B2,PSG5,SCGB1C1/SCGB1C2,CTBS,PRB4,SURF1,ASPRV1,AIMP1,NPTX2,FURIN,SIGLEC9	50
Connective Tissue Disorders, Developmental Disorder, Hereditary Disorder, Organismal Injury and Abnormalities, Skeletal and Muscular Disorders	craniofacial abnormality	Autosomal recessive craniofacial abnormality	0.000568	AMBN,FAM20A,POLR1C	3
Cancer, Organismal Injury and Abnormalities	non-melanoma solid tumor	Non-melanoma solid tumor	0.00062	ICOS,AMBN,ATP1A1,CEACAM1,CD200R1L,FAM20A,LRTM2,USP21,PRH1,CD33,LILRB2,CCNC,CD84,DCK,NRBP1,SCIN,EMC4,SGCB,SPOCK1,CDHR5,MAPKAPK5,RNF165,PSD2,PSME1,SULT1E1,PPBP,APBB2,TREML4,CD55,TMEM59L,SERPINA9,FKBP6,POLR1C,DYNAP,KCNE2,GC,CLEC4E,B3GNT2,EVI2B,SHISA3,MED4,AXIN2,CFL1,GSTM1,TP53I11,SLC9B2,PSG5,SIRPA,XRCC4,TMIE,CTBS,IGFL4,PRB4,SURF1,ASPRV1,S100A13,AIMP1,CTSH,SLURP1,C6orf226,NPTX2,MCFD2,FURIN,SIGLEC9	64
Immunological Disease, Organismal Injury and Abnormalities	acute graft-vs-host disease	Early stage acute graft-vs-host disease	0.000628	CTSH,ATP1A1,SCIN	3
Cancer, Hematological Disease, Organismal Injury and Abnormalities	myelodysplastic syndrome	Advanced myelodysplastic syndrome	0.000702	DCK,PPBP	2
Cancer, Organismal Injury and Abnormalities	head and neck neoplasia	Head and neck tumor	0.00076	ICOS,AMBN,ATP1A1,CEACAM1,CD200R1L,FAM20A,LRTM2,USP21,PRH1,CD33,LILRB2,CCNC,CD84,DCK,NRBP1,SCIN,SGCB,SPOCK1,CDHR5,MAPKAPK5,RNF165,PSD2,SULT1E1,APBB2,TREML4,CD55,TMEM59L,SERPINA9,FKBP6,POLR1C,DYNAP,KCNE2,GC,B3GNT2,EVI2B,SHISA3,MED4,AXIN2,CFL1,GSTM1,TP53I11,SLC9B2,PSG5,SIRPA,XRCC4,TMIE,CTBS,PRB4,SURF1,ASPRV1,AIMP1,CTSH,SLURP1,C6orf226,NPTX2,MCFD2,FURIN,SIGLEC9	58
Digestive System Development and Function, Gastrointestinal Disease, Organismal Development, Organismal Injury and Abnormalities	abnormal morphology	Abnormal morphology of digestive system	0.000768	KCNE2,AXIN2,AMBN,ICOS,CEACAM1,FAM20A,SIRPA,CTBS,FURIN	9
Cell Death and Survival	cytolysis	Cytolysis of carcinoma cell lines	0.000922	TP53I11,CEACAM1	2
Developmental Disorder, Embryonic Development, Organismal Development, Organismal Injury and Abnormalities, Tissue Morphology	abnormal morphology	Abnormal morphology of neural plate	0.00104	CFL1,FURIN	2
Connective Tissue Disorders, Dental Disease, Developmental Disorder, Gastrointestinal Disease, Hereditary Disorder, Organismal Injury and Abnormalities, Skeletal and Muscular Disorders	autosomal recessive amelogenesis imperfecta	Autosomal recessive amelogenesis imperfecta	0.00104	AMBN,FAM20A	2
Cancer, Dermatological Diseases and Conditions, Organismal Injury and Abnormalities	skin tumor	Skin tumor	0.00106	ICOS,AMBN,ATP1A1,CD200R1L,FAM20A,LRTM2,USP21,PRH1,CD33,LILRB2,CD84,DCK,SCIN,EMC4,SGCB,SPOCK1,CDHR5,MAPKAPK5,RNF165,PSD2,SULT1E1,PPBP,APBB2,TREML4,CD55,TMEM59L,SERPINA9,FKBP6,POLR1C,DYNAP,GC,CLEC4E,B3GNT2,SHISA3,MED4,AXIN2,CFL1,GSTM1,TP53I11,SLC9B2,PSG5,SCGB1C1/SCGB1C2,CTBS,PRB4,SURF1,ASPRV1,NPTX2,FURIN,SIGLEC9	49
Cellular Function and Maintenance	ion homeostasis	Ion homeostasis of cells	0.00114	KCNE2,GC,ICOS,CD84,ATP1A1,CD55,FAM20A,B3GNT2,PPBP	9
Cell-To-Cell Signaling and Interaction, Hematological System Development and Function, Immune Cell Trafficking	adhesion	Adhesion of B-lymphocyte derived cell lines	0.00117	CCNC,SIRPA	2
Cancer, Hematological Disease, Immunological Disease, Organismal Injury and Abnormalities	favorable-risk acute myeloid leukemia	Favorable-risk acute myeloid leukemia	0.00117	CD33,DCK	2
Cell-To-Cell Signaling and Interaction, Cellular Assembly and Organization	fusion	Fusion of cervical cancer cell lines	0.00117	ATP1A1,CEACAM1	2
Respiratory System Development and Function	respiratory quotient	Respiratory quotient	0.00126	SLURP1,SURF1,CEACAM1	3
Cellular Function and Maintenance	function	Function of blood cells	0.00128	CLEC4E,ICOS,CD84,CEACAM1,CD55,SIRPA,SULT1E1,SIGLEC9	8
Cancer, Hematological Disease, Immunological Disease, Organismal Injury and Abnormalities	acute myeloid leukemia	Chemoresistant acute myeloid leukemia	0.00131	DCK,PSME1	2
Organismal Injury and Abnormalities, Renal and Urological Disease	abnormality	Abnormality of renal cortex	0.00142	GC,ATP1A1,CTBS	3
Cell-To-Cell Signaling and Interaction, Hematological System Development and Function	response	Response of lymphocytes	0.00143	LILRB2,ICOS,CD55,CD200R1L,FURIN	5
Digestive System Development and Function, Organismal Development	morphology	Morphology of digestive system	0.00152	KCNE2,AXIN2,AMBN,ICOS,CEACAM1,CD55,FAM20A,SIRPA,CTBS,FURIN	10
Tissue Development	organization	Organization of extracellular matrix	0.00157	APBB2,AXIN2,AMBN,FURIN	4
Dental Disease, Digestive System Development and Function, Gastrointestinal Disease, Organismal Development, Organismal Injury and Abnormalities	abnormal morphology	Abnormal morphology of molar tooth	0.0016	AMBN,FAM20A	2
Cancer, Hematological Disease, Immunological Disease, Organismal Injury and Abnormalities	de novo intermediate-risk acute myeloid leukemia	De novo intermediate-risk acute myeloid leukemia	0.0016	CD33,DCK	2
Cellular Assembly and Organization	repolarization	Repolarization of cellular membrane	0.0016	KCNE2,ATP1A1	2
Molecular Transport	import	Import of K+	0.00176	KCNE2,ATP1A1	2
Organ Morphology	abnormal morphology	Abnormal morphology of exocrine gland	0.00178	KCNE2,AMBN,FAM20A,SULT1E1	4
Cancer, Organismal Injury and Abnormalities	genitourinary squamous cell carcinoma	Genitourinary squamous cell carcinoma	0.00186	CD33,CTSH,PRB4,LILRB2,PSD2,SIRPA,LRTM2,SHISA3	8
Cancer, Developmental Disorder, Gastrointestinal Disease, Hereditary Disorder, Organismal Injury and Abnormalities	hereditary gingival fibromatosis	Hereditary gingival fibromatosis	0.00192	CCNC,FAM20A	2
Cellular Movement	migration	Migration of melanoma cells	0.00192	CEACAM1,SIRPA	2
Cellular Function and Maintenance, Molecular Transport	flux	Flux of inorganic cation	0.00204	KCNE2,GC,ICOS,CD84,B3GNT2,PPBP	6
Cancer, Hematological Disease, Immunological Disease, Organismal Injury and Abnormalities	acute myeloid leukemia	Refractory acute myeloid leukemia	0.00207	CD33,DCK,PSME1	3
Cancer, Gastrointestinal Disease, Hereditary Disorder, Organismal Injury and Abnormalities	colorectal cancer	Autosomal dominant colorectal cancer	0.00209	AXIN2,XRCC4	2
Dental Disease, Digestive System Development and Function, Gastrointestinal Disease, Organismal Development, Organismal Injury and Abnormalities	abnormal morphology	Abnormal morphology of tooth	0.00213	AXIN2,AMBN,FAM20A	3
Cancer, Dermatological Diseases and Conditions, Organismal Injury and Abnormalities	skin cancer	Skin cancer	0.00225	ICOS,AMBN,ATP1A1,CD200R1L,FAM20A,LRTM2,USP21,PRH1,CD33,LILRB2,CD84,DCK,SCIN,EMC4,SGCB,SPOCK1,CDHR5,RNF165,PSD2,SULT1E1,PPBP,APBB2,TREML4,CD55,TMEM59L,SERPINA9,FKBP6,POLR1C,DYNAP,GC,CLEC4E,B3GNT2,SHISA3,MED4,AXIN2,CFL1,GSTM1,TP53I11,SLC9B2,PSG5,SCGB1C1/SCGB1C2,CTBS,PRB4,SURF1,ASPRV1,NPTX2,FURIN,SIGLEC9	48
Cell-To-Cell Signaling and Interaction, Connective Tissue Development and Function	aggregation	Aggregation of fibroblast cell lines	0.00227	CDHR5,CEACAM1	2
Connective Tissue Disorders, Dental Disease, Developmental Disorder, Gastrointestinal Disease, Organismal Injury and Abnormalities, Skeletal and Muscular Disorders	congenital anomaly of tooth	Congenital anomaly of tooth	0.00227	AXIN2,AMBN,FAM20A	3
Cancer, Hematological Disease, Organismal Injury and Abnormalities	de novo myelodysplastic syndrome	De novo myelodysplastic syndrome	0.00245	CD33,DCK	2
Immunological Disease, Organismal Injury and Abnormalities	systemic autoimmune syndrome	Systemic autoimmune syndrome	0.00246	GC,SPOCK1,CLEC4E,MAPKAPK5,ICOS,ATP1A1,CEACAM1,CD33,CTSH,LILRB2,GSTM1,CD84,VARS1,FURIN	14
Drug Metabolism	accumulation	Accumulation of gemcitabine	0.00283	DCK	1
Cancer, Gastrointestinal Disease, Organismal Injury and Abnormalities	adenocarcinoma	Adenocarcinoma in distal colon	0.00283	GSTM1	1
Cell-To-Cell Signaling and Interaction, Cell-mediated Immune Response, Cellular Movement, Hematological System Development and Function, Immune Cell Trafficking	adhesion	Adhesion of effector memory T lymphocytes	0.00283	ICOS	1
Connective Tissue Disorders, Dental Disease, Developmental Disorder, Gastrointestinal Disease, Hereditary Disorder, Organismal Injury and Abnormalities, Skeletal and Muscular Disorders	amelogenesis imperfecta type IF	Amelogenesis imperfecta type IF	0.00283	AMBN	1
Cell-To-Cell Signaling and Interaction, Inflammatory Response	antibody-dependent cell-mediated cytotoxicity	Antibody-dependent cell-mediated cytotoxicity of melanoma cell lines	0.00283	SIRPA	1
Cell Death and Survival	apoptosis	Apoptosis of CG-4 differentiated into mature oligodendrocytes	0.00283	CEACAM1	1
Cell Death and Survival, Organismal Injury and Abnormalities	apoptosis	Apoptosis of cytokine-induced killer cells	0.00283	ICOS	1
Cell Cycle	cell cycle progression	Arrest in cell cycle progression of DN3b T lymphocyte precursor	0.00283	DCK	1
Cell Cycle, Humoral Immune Response	cell cycle progression	Arrest in cell cycle progression of pre-B lymphocytes	0.00283	DCK	1
Cellular Assembly and Organization	association	Association of phosphatidylcholine/phosphatidylethanolamine/cholesterol liposome	0.00283	CEACAM1	1
Cell-To-Cell Signaling and Interaction	attachment	Attachment of macrophage cancer cell lines	0.00283	SIRPA	1
Cell-To-Cell Signaling and Interaction	attachment	Attachment of red blood cells	0.00283	SIRPA	1
Hematological Disease, Immunological Disease, Organismal Injury and Abnormalities	autoimmune neutropenia	Autoimmune neutropenia	0.00283	ICOS	1
Dermatological Diseases and Conditions, Hereditary Disorder, Organismal Injury and Abnormalities	autosomal dominant lamellar ichthyosis	Autosomal dominant lamellar ichthyosis	0.00283	ASPRV1	1
Cancer, Gastrointestinal Disease, Hereditary Disorder, Organismal Injury and Abnormalities	oligodontia-colorectal cancer syndrome	Autosomal dominant oligodontia-colorectal cancer syndrome	0.00283	AXIN2	1
Dermatological Diseases and Conditions, Hereditary Disorder, Organ Morphology, Organismal Injury and Abnormalities	acroerythrokeratoderma	Autosomal recessive acroerythrokeratoderma	0.00283	SLURP1	1
Auditory Disease, Hereditary Disorder, Neurological Disease, Organismal Injury and Abnormalities	autosomal recessive deafness type 6	Autosomal recessive deafness type 6	0.00283	TMIE	1
Embryonic Development, Organ Development, Organ Morphology, Organismal Development, Organismal Injury and Abnormalities, Respiratory Disease, Respiratory System Development and Function, Tissue Development	calcification	Calcification of pulmonary alveolus	0.00283	FAM20A	1
Cell Morphology, Cell-mediated Immune Response, Cellular Movement, Hematological System Development and Function, Immune Cell Trafficking	cell spreading	Cell spreading of effector memory T lymphocytes	0.00283	ICOS	1
Hereditary Disorder, Neurological Disease, Organismal Injury and Abnormalities, Skeletal and Muscular Disorders	Charcot-Marie-Tooth disease axonal type 2DD	Charcot-Marie-Tooth disease axonal type 2DD	0.00283	ATP1A1	1
Hereditary Disorder, Metabolic Disease, Neurological Disease, Organismal Injury and Abnormalities, Skeletal and Muscular Disorders	Charcot-Marie-Tooth disease type 4K	Charcot-Marie-Tooth disease type 4K	0.00283	SURF1	1
Cellular Growth and Proliferation	colony formation	Colony formation by colorectal cancer cells	0.00283	AXIN2	1
Cellular Development, Cellular Growth and Proliferation, Nervous System Development and Function	colony formation	Colony formation of nervous tissue cell lines	0.00283	CEACAM1	1
Hematological Disease, Hereditary Disorder, Organismal Injury and Abnormalities	combined deficiency of factor V and factor VIII type 2	Combined deficiency of factor V and factor VIII type 2	0.00283	MCFD2	1
Cancer, Hematological Disease, Immunological Disease, Organismal Injury and Abnormalities	acute myeloid leukemia	Cytarabine-resistant acute myeloid leukemia	0.00283	DCK	1
Cell Death and Survival, Cellular Compromise, Reproductive System Development and Function	cytotoxicity	Cytotoxicity of decidual natural killer cells	0.00283	CEACAM1	1
Cell-To-Cell Signaling and Interaction, Cellular Compromise	damage	Damage of neuromuscular junctions	0.00283	CD55	1
Cell-To-Cell Signaling and Interaction, Embryonic Development	delamination	Delamination of neural crest cells	0.00283	CFL1	1
Embryonic Development, Tissue Morphology	fusion	Delay in fusion of definitive endoderm	0.00283	FURIN	1
Cell-To-Cell Signaling and Interaction, Cellular Assembly and Organization	fusion	Delay in initiation of fusion of cervical cancer cell lines	0.00283	CEACAM1	1
Cell-To-Cell Signaling and Interaction	detachment	Detachment of ameloblasts	0.00283	AMBN	1
Cancer, Organismal Injury and Abnormalities, Renal and Urological Disease	development	Development of renal clear cell adenocarcinoma	0.00283	PPBP	1
Cellular Compromise	dysfunction	Dysfunction of double negative invariant natural killer T cells	0.00283	ICOS	1
Cellular Function and Maintenance, Lipid Metabolism, Small Molecule Biochemistry	endocytosis	Endocytosis of ganglioside GM3	0.00283	CLEC4E	1
Lipid Metabolism, Small Molecule Biochemistry	entrance	Entrance of calcifediol	0.00283	GC	1
Lipid Metabolism, Molecular Transport, Small Molecule Biochemistry	exchange	Exchange of sphingomyelin	0.00283	PPBP	1
Cellular Development, Cellular Growth and Proliferation, Connective Tissue Development and Function, Tissue Development	expansion	Expansion of adipocytes	0.00283	CEACAM1	1
Cardiovascular Disease, Hereditary Disorder, Neurological Disease, Organismal Injury and Abnormalities, Skeletal and Muscular Disorders	familial atrial fibrillation type 4	Familial atrial fibrillation type 4	0.00283	KCNE2	1
Cellular Assembly and Organization, DNA Replication, Recombination, and Repair	formation	Formation of intranuclear rods	0.00283	CFL1	1
Embryonic Development, Tissue Morphology	fusion	Fusion of heart tube	0.00283	FURIN	1
Cell-mediated Immune Response, Cellular Development, Cellular Function and Maintenance, Cellular Growth and Proliferation, Embryonic Development, Hematological System Development and Function, Hematopoiesis, Lymphoid Tissue Structure and Development, Organ Development, Organismal Development, Tissue Development	generation	Generation of follicular Treg cells	0.00283	ICOS	1
Cellular Growth and Proliferation, Organismal Development	growth	Growth of Staphylococcus aureus 42D	0.00283	PPBP	1
Gastrointestinal Disease, Organismal Injury and Abnormalities	hypergastrinemia	Hypergastrinemia of gastric gland	0.00283	KCNE2	1
Cancer, Gastrointestinal Disease, Organismal Injury and Abnormalities	hyperplasia	Hyperplasia of gastric gland	0.00283	KCNE2	1
Developmental Disorder, Hematological Disease, Hereditary Disorder, Neurological Disease, Organismal Injury and Abnormalities	hypomagnesemia, seizures, and mental retardation 2	Hypomagnesemia, seizures, and mental retardation 2	0.00283	ATP1A1	1
Developmental Disorder, Hereditary Disorder, Neurological Disease, Organismal Injury and Abnormalities, Psychological Disorders	hypomyelinating leukodystrophy type 11	Hypomyelinating leukodystrophy type 11	0.00283	POLR1C	1
Developmental Disorder, Hereditary Disorder, Neurological Disease, Organismal Injury and Abnormalities, Psychological Disorders	hypomyelinating leukodystrophy type 3	Hypomyelinating leukodystrophy type 3	0.00283	AIMP1	1
Drug Metabolism, Lipid Metabolism, Small Molecule Biochemistry	inactivation	Inactivation of beta-estradiol	0.00283	SULT1E1	1
Developmental Disorder, Hereditary Disorder, Organismal Injury and Abnormalities, Skeletal and Muscular Disorders	limb-girdle muscular dystrophy type 2E	Limb-girdle muscular dystrophy type 2E	0.00283	SGCB	1
Hematological Disease, Infectious Diseases, Inflammatory Disease, Organismal Injury and Abnormalities	meningococcemia	Meningococcemia	0.00283	CEACAM1	1
Cardiovascular System Development and Function, Cellular Movement, Skeletal and Muscular System Development and Function	migration	Migration of cardiomyocytes	0.00283	FURIN	1
Cellular Movement, Reproductive System Development and Function	mobilization	Mobilization of sperm	0.00283	SULT1E1	1
Connective Tissue Disorders, Developmental Disorder, Hereditary Disorder, Neurological Disease, Organ Morphology, Organismal Injury and Abnormalities, Psychological Disorders, Skeletal and Muscular Disorders	neurodevelopmental disorder with microcephaly, seizures and cortical atrophy	Neurodevelopmental disorder with microcephaly, seizures and cortical atrophy	0.00283	VARS1	1
Cancer, Cell Death and Survival	opsonization	Opsonization of neuroblastoma cell lines	0.00283	CD55	1
Hematological Disease, Organismal Injury and Abnormalities	panhypogammaglobulinemia	Panhypogammaglobulinemia	0.00283	ICOS	1
DNA Replication, Recombination, and Repair, Drug Metabolism, Nucleic Acid Metabolism, Small Molecule Biochemistry	phosphorylation	Phosphorylation of fludarabine	0.00283	DCK	1
Cell Morphology, Connective Tissue Development and Function	polarity	Polarity of ameloblasts	0.00283	AMBN	1
Cell Morphology	polarization	Polarization of central memory T lymphocyte	0.00283	ICOS	1
Cell Morphology, Embryonic Development	polarization	Polarization of neural crest cells	0.00283	CFL1	1
Cell-To-Cell Signaling and Interaction, Hematological System Development and Function, Immune Cell Trafficking, Inflammatory Response	priming	Priming of Tc2 cells	0.00283	LILRB2	1
Cellular Development, Cellular Growth and Proliferation, Connective Tissue Development and Function, Tissue Development	proliferation	Proliferation of ameloblasts	0.00283	AMBN	1
Cellular Development, Cellular Growth and Proliferation, Hematological System Development and Function, Lymphoid Tissue Structure and Development	proliferation	Proliferation of cytokine-induced killer cells	0.00283	ICOS	1
Organ Morphology, Reproductive System Development and Function, Tissue Morphology	quantity	Quantity of cumulus cells	0.00283	SULT1E1	1
Cellular Development, Cellular Growth and Proliferation, Embryonic Development, Organismal Development, Tissue Morphology	quantity	Quantity of endodermal cells	0.00283	FURIN	1
Cellular Response to Therapeutics	radiosensitivity	Radiosensitivity of gonadal cell lines	0.00283	XRCC4	1
Gastrointestinal Disease, Infectious Diseases, Organismal Injury and Abnormalities	infection	Recurrent infection of gastrointestinal tract	0.00283	ICOS	1
Cell-To-Cell Signaling and Interaction, Inflammatory Response	rejection	Rejection of colorectal cancer cell lines	0.00283	CEACAM1	1
Organismal Functions	repair	Repair of dentin	0.00283	AMBN	1
Cellular Movement	scattering	Scattering of neuronal progenitor cells	0.00283	CFL1	1
Cell Cycle	senescence	Senescence of CD4+ T-lymphocytes	0.00283	LILRB2	1
Cell Cycle	senescence	Senescence of CD8+ T lymphocyte	0.00283	LILRB2	1
Cell Death and Survival, Hematological System Development and Function, Organismal Injury and Abnormalities	survival	Survival of cytokine-induced killer cells	0.00283	ICOS	1
Cardiovascular Disease, Developmental Disorder, Hereditary Disorder, Organismal Injury and Abnormalities	susceptibility to acquired long QT syndrome type 6	Susceptibility to acquired long QT syndrome type 6	0.00283	KCNE2	1
Infectious Diseases, Organismal Injury and Abnormalities	transport	Transport of echovirus 11 strain 207	0.00283	CD55	1
Connective Tissue Disorders, Developmental Disorder, Gastrointestinal Disease, Hereditary Disorder, Organismal Injury and Abnormalities, Skeletal and Muscular Disorders	Treacher Collins syndrome type 3	Treacher Collins syndrome type 3	0.00283	POLR1C	1
Cell-To-Cell Signaling and Interaction, Hematological System Development and Function, Inflammatory Response	Treg immune response	Treg immune response of TREG cells	0.00283	ICOS	1
Cancer, Organismal Injury and Abnormalities, Reproductive System Disease	tumorigenesis	Tumorigenesis of vulvar carcinoma	0.00283	ICOS	1
Gastrointestinal Disease, Organismal Injury and Abnormalities	ulceration	Ulceration of distal colon	0.00283	CD55	1
Lipid Metabolism, Molecular Transport, Small Molecule Biochemistry	uptake	Uptake of sphingomyelin	0.00283	PPBP	1
Cell Morphology, Tissue Morphology	volume	Volume of leukemia cell lines	0.00283	SCIN	1
Inflammatory Disease, Inflammatory Response, Organismal Injury and Abnormalities, Skeletal and Muscular Disorders	inflammation	Inflammation of muscle	0.00283	SGCB,CFL1,ICOS,CD55	4
Skeletal and Muscular System Development and Function	grip strength	Grip strength	0.00313	APBB2,SURF1,CD55	3
Cardiovascular Disease, Neurological Disease, Organismal Injury and Abnormalities, Skeletal and Muscular Disorders	early onset cardiomyopathy	Early onset cardiomyopathy	0.00326	POLR1C,FURIN	2
Cell-To-Cell Signaling and Interaction, Hematological System Development and Function	response	T cell response	0.0033	ICOS,CD55,CD200R1L,FURIN	4
Cell-To-Cell Signaling and Interaction, Hematological System Development and Function, Immune Cell Trafficking, Inflammatory Response	activation	Activation of antigen presenting cells	0.00332	GC,CLEC4E,CTSH,CD84,SIRPA,PSME1	6
Post-Translational Modification	conformational modification	Conformational modification of protein	0.00339	TBCA,SCIN,FKBP6	3
Cellular Assembly and Organization	formation	Formation of actin ring	0.00348	AMBN,SIRPA	2
Cellular Development, Cellular Growth and Proliferation, Hematological System Development and Function, Lymphoid Tissue Structure and Development	proliferation	Proliferation of activated T lymphocytes	0.00349	ICOS,DCK,CEACAM1,CD55,B3GNT2	5
Cardiovascular Disease, Hereditary Disorder, Neurological Disease, Organismal Injury and Abnormalities, Skeletal and Muscular Disorders	familial cardiomyopathy	Familial cardiomyopathy	0.00358	SGCB,KCNE2,POLR1C,FURIN	4
Cancer, Organismal Injury and Abnormalities	carcinoma	Carcinoma	0.00369	ICOS,AMBN,ATP1A1,CEACAM1,CD200R1L,FAM20A,LRTM2,USP21,PRH1,CD33,LILRB2,CCNC,CD84,DCK,NRBP1,SCIN,EMC4,SGCB,SPOCK1,CDHR5,MAPKAPK5,RNF165,PSD2,PSME1,SULT1E1,PPBP,APBB2,TREML4,CD55,TMEM59L,SERPINA9,FKBP6,POLR1C,DYNAP,KCNE2,GC,CLEC4E,B3GNT2,EVI2B,SHISA3,MED4,AXIN2,CFL1,GSTM1,TP53I11,SLC9B2,PSG5,SIRPA,XRCC4,TMIE,CTBS,IGFL4,PRB4,SURF1,ASPRV1,AIMP1,CTSH,SLURP1,NPTX2,MCFD2,FURIN,SIGLEC9	62
Cell-To-Cell Signaling and Interaction, Molecular Transport, Small Molecule Biochemistry	release	Release of 5-hydroxytryptamine	0.0037	SCIN,SIGLEC9	2
Cell-To-Cell Signaling and Interaction, Cellular Growth and Proliferation, Hematological System Development and Function	stimulation	Stimulation of leukocytes	0.00387	CLEC4E,LILRB2,ICOS,PPBP	4
Developmental Disorder, Neurological Disease, Organismal Injury and Abnormalities, Psychological Disorders	hypomyelinating leukodystrophy	Hypomyelinating leukodystrophy	0.00393	POLR1C,AIMP1	2
Cancer, Hematological Disease, Immunological Disease, Organismal Injury and Abnormalities	t(15;17) mutation negative acute myeloid leukemia	T(15;17) mutation negative acute myeloid leukemia	0.00393	DCK,CEACAM1	2
Cellular Movement	migration	Migration of cells	0.00407	GC,CLEC4E,MAPKAPK5,ICOS,CEACAM1,AIMP1,SULT1E1,PPBP,SHISA3,AXIN2,APBB2,CTSH,CFL1,SLURP1,NPTX2,DCK,CD55,SCIN,SIRPA,FURIN,SIGLEC9	21
Cancer, Endocrine System Disorders, Organismal Injury and Abnormalities	epithelial thyroid cancer	Thyroid carcinoma	0.00409	ICOS,ATP1A1,CD200R1L,FAM20A,LRTM2,PRH1,CD33,LILRB2,CCNC,CD84,DCK,NRBP1,SCIN,SGCB,SPOCK1,CDHR5,MAPKAPK5,RNF165,PSD2,SULT1E1,APBB2,CD55,SERPINA9,POLR1C,DYNAP,KCNE2,GC,EVI2B,SHISA3,MED4,AXIN2,GSTM1,CFL1,TP53I11,SLC9B2,PSG5,SIRPA,XRCC4,TMIE,CTBS,PRB4,SURF1,ASPRV1,AIMP1,CTSH,SLURP1,NPTX2,MCFD2,FURIN,SIGLEC9	50
Cellular Function and Maintenance	homeostasis	Cellular homeostasis	0.00409	SGCB,KCNE2,GC,CLEC4E,ICOS,ATP1A1,CEACAM1,FAM20A,B3GNT2,PPBP,LILRB2,CCNC,CD84,DCK,CD55,XRCC4,FURIN	17
Cancer, Organismal Injury and Abnormalities	cancer	Cancer of secretory structure	0.00417	ICOS,ATP1A1,CEACAM1,CD200R1L,FAM20A,LRTM2,USP21,PRH1,CD33,LILRB2,CCNC,CD84,DCK,NRBP1,SCIN,SGCB,SPOCK1,CDHR5,MAPKAPK5,RNF165,PSD2,SULT1E1,PPBP,APBB2,CD55,TMEM59L,SERPINA9,POLR1C,DYNAP,KCNE2,GC,EVI2B,SHISA3,MED4,AXIN2,CFL1,GSTM1,TP53I11,SLC9B2,PSG5,SIRPA,XRCC4,TMIE,CTBS,PRB4,SURF1,ASPRV1,AIMP1,CTSH,SLURP1,NPTX2,MCFD2,FURIN,SIGLEC9	54
Gastrointestinal Disease, Organismal Injury and Abnormalities	periodontal disease	Periodontal disease	0.00425	CCNC,GSTM1,FAM20A,PPBP	4
Cell-To-Cell Signaling and Interaction, Hematological System Development and Function	activation	Activation of myeloid cells	0.00429	GC,CD33,CLEC4E,CD84,SIRPA,SIGLEC9	6
Cell-To-Cell Signaling and Interaction	adhesion	Adhesion of myeloid cells	0.00438	ICOS,CEACAM1,SIRPA,PPBP	4
Cardiovascular Disease, Neurological Disease, Organismal Injury and Abnormalities, Skeletal and Muscular Disorders	persistent atrial fibrillation	Persistent atrial fibrillation	0.00442	KCNE2,ATP1A1	2
Cellular Function and Maintenance	hyperpolarization	Hyperpolarization of membrane	0.00467	KCNE2,ATP1A1	2
Cell Death and Survival	apoptosis	Apoptosis	0.00481	SPOCK1,CLEC4E,ICOS,SURF1,ATP1A1,CEACAM1,AIMP1,AXIN2,APBB2,CD33,CTSH,CFL1,CCNC,NPTX2,DCK,CD55,SCIN,SIRPA,POLR1C,XRCC4,FURIN,SIGLEC9,DYNAP	23
Cancer, Organismal Injury and Abnormalities	non-central nervous system malignant neoplasm	Non-central nervous system malignant neoplasm	0.00517	ICOS,AMBN,ATP1A1,CEACAM1,CD200R1L,FAM20A,LRTM2,USP21,PRH1,CD33,LILRB2,CCNC,CD84,DCK,NRBP1,SCIN,EMC4,SGCB,SPOCK1,CDHR5,MAPKAPK5,RNF165,PSD2,PSME1,SULT1E1,PPBP,APBB2,TREML4,CD55,TMEM59L,SERPINA9,FKBP6,POLR1C,DYNAP,KCNE2,GC,CLEC4E,B3GNT2,EVI2B,SHISA3,MED4,AXIN2,CFL1,GSTM1,TP53I11,SLC9B2,PSG5,SIRPA,SCGB1C1/SCGB1C2,XRCC4,TMIE,CTBS,IGFL4,PRB4,SURF1,ASPRV1,AIMP1,CTSH,SLURP1,NPTX2,MCFD2,FURIN,SIGLEC9	63
Endocrine System Disorders, Gastrointestinal Disease, Hereditary Disorder, Organismal Injury and Abnormalities	hereditary pancreatic syndrome	Hereditary pancreatic syndrome	0.00519	ICOS,DCK	2
Cancer, Hematological Disease, Organismal Injury and Abnormalities	secondary myelodysplastic syndrome	Secondary myelodysplastic syndrome	0.00519	CD33,DCK	2
Cancer, Organismal Injury and Abnormalities, Reproductive System Disease	penis squamous cell carcinoma	Penis squamous cell carcinoma	0.00562	CD33,LILRB2,SIRPA	3
Dental Disease, Digestive System Development and Function, Gastrointestinal Disease, Organismal Development, Organismal Injury and Abnormalities	color	Abnormal color of incisor	0.00565	AMBN	1
Hematological System Development and Function, Humoral Immune Response, Lymphoid Tissue Structure and Development, Tissue Morphology	abnormal number	Abnormal number of memory B cells	0.00565	ICOS	1
Molecular Transport	accumulation	Accumulation of iodide	0.00565	KCNE2	1
Cell-To-Cell Signaling and Interaction, Hematological System Development and Function, Inflammatory Response	alloreaction	Alloreaction of T lymphocytes	0.00565	LILRB2	1
Cancer, Connective Tissue Disorders, Dental Disease, Developmental Disorder, Gastrointestinal Disease, Hereditary Disorder, Organismal Injury and Abnormalities, Skeletal and Muscular Disorders	amelogenesis imperfecta and gingival fibromatosis syndrome	Amelogenesis imperfecta and gingival fibromatosis syndrome	0.00565	FAM20A	1
Cardiovascular System Development and Function, Embryonic Development, Organismal Development, Tissue Development	angiogenesis	Angiogenesis of allantois	0.00565	SLURP1	1
Cell Cycle	cell cycle progression	Arrest in cell cycle progression of erythroblasts	0.00565	DCK	1
Cellular Assembly and Organization, Post-Translational Modification	bending	Bending of actin	0.00565	SCIN	1
Cell-To-Cell Signaling and Interaction	binding	Binding of Neisseria gonorrhoeae	0.00565	CEACAM1	1
Cardiovascular Disease, Developmental Disorder, Gastrointestinal Disease, Hematological Disease, Hereditary Disorder, Immunological Disease, Organismal Injury and Abnormalities	CHAPLE syndrome	CHAPLE syndrome	0.00565	CD55	1
Cell Cycle, Hematological System Development and Function	cell division	Cell division of peripheral blood lymphocytes	0.00565	AIMP1	1
Cell-To-Cell Signaling and Interaction, Cellular Assembly and Organization, Hematological System Development and Function, Immune Cell Trafficking	cell-cell adhesion	Cell-cell adhesion of leukocyte cell lines	0.00565	ICOS	1
Cell-To-Cell Signaling and Interaction, Cellular Assembly and Organization	cell-cell adhesion	Cell-cell adhesion of melanoma cell lines	0.00565	ICOS	1
Cellular Assembly and Organization, Post-Translational Modification, Protein Degradation, Protein Synthesis	cleavage	Cleavage of actin	0.00565	SCIN	1
Hematological Disease, Hereditary Disorder, Organismal Injury and Abnormalities	combined deficiency of factor V and factor VIII type 1	Combined deficiency of factor V and factor VIII type 1	0.00565	MCFD2	1
Cardiovascular Disease, Hereditary Disorder, Metabolic Disease, Neurological Disease, Organismal Injury and Abnormalities, Skeletal and Muscular Disorders	combined oxidative phosphorylation deficiency 8	Combined oxidative phosphorylation deficiency 8	0.00565	POLR1C	1
Cell Death and Survival	cytolysis	Cytolysis of neuroblastoma cell lines	0.00565	CD55	1
DNA Replication, Recombination, and Repair	DNA damage response	DNA damage response of T lymphocytes	0.00565	DCK	1
Cardiovascular Disease, Developmental Disorder, Hereditary Disorder, Metabolic Disease, Neurological Disease, Organismal Injury and Abnormalities, Skeletal and Muscular Disorders	Danish type familial amyloid cardiomyopathy	Danish type familial amyloid cardiomyopathy	0.00565	FURIN	1
Cardiovascular System Development and Function, Organismal Development, Tissue Morphology	density	Density of blood vessel tissue	0.00565	AIMP1	1
Cell Morphology, Cellular Function and Maintenance	depolarization	Depolarization of adrenocortical adenoma cells	0.00565	ATP1A1	1
Cell-To-Cell Signaling and Interaction, Hematological System Development and Function	desensitization	Desensitization of neutrophils	0.00565	PPBP	1
Cellular Compromise, Organismal Injury and Abnormalities, Tissue Morphology	destruction	Destruction of epithelial cells	0.00565	CD55	1
Cell-To-Cell Signaling and Interaction	detachment	Detachment of neuroblastoma cell lines	0.00565	SIGLEC9	1
Cardiovascular Disease, Developmental Disorder, Hereditary Disorder, Organismal Injury and Abnormalities	digenic long QT syndrome 3/6	Digenic long QT syndrome 3/6	0.00565	KCNE2	1
Cell Morphology	elongation	Elongation of effector memory T lymphocytes	0.00565	ICOS	1
Cellular Development, Cellular Growth and Proliferation, Hematological System Development and Function, Lymphoid Tissue Structure and Development	expansion	Expansion of follicular T helper cells	0.00565	ICOS	1
Cancer, Hereditary Disorder, Organismal Injury and Abnormalities	familial desmoid tumor	Familial desmoid tumor	0.00565	AXIN2	1
Connective Tissue Disorders, Dental Disease, Developmental Disorder, Digestive System Development and Function, Gastrointestinal Disease, Hereditary Disorder, Organismal Development, Organismal Injury and Abnormalities, Skeletal and Muscular Disorders	familial nonsyndromic tooth agenesis	Familial nonsyndromic tooth agenesis	0.00565	AXIN2	1
Tissue Morphology	folding	Folding of epithelial tissue	0.00565	AXIN2	1
Embryonic Development, Organismal Development, Tissue Development	formation	Formation of enamel knot	0.00565	AXIN2	1
Cellular Growth and Proliferation, Organismal Development	growth	Growth of Escherichia coli strain ML-35	0.00565	PPBP	1
Hematological Disease, Immunological Disease, Infectious Diseases, Neurological Disease, Organismal Injury and Abnormalities	infection	Infection of microglia	0.00565	CEACAM1	1
Connective Tissue Disorders, Inflammatory Disease, Inflammatory Response, Organismal Injury and Abnormalities, Skeletal and Muscular Disorders	collagen-induced arthritis	Initiation of collagen-induced arthritis	0.00565	ICOS	1
Cell Morphology, Cellular Assembly and Organization, Skeletal and Muscular System Development and Function	integrity	Integrity of sarcolemma	0.00565	SGCB	1
Developmental Disorder, Hereditary Disorder, Neurological Disease, Organismal Injury and Abnormalities	Jaberi-Elahi syndrome	Jaberi-Elahi syndrome	0.00565	POLR1C	1
Cancer, Cardiovascular Disease, Organismal Injury and Abnormalities	juvenile angiofibroma	Juvenile angiofibroma in fibrous tissue	0.00565	AXIN2	1
Digestive System Development and Function, Gastrointestinal Disease, Organismal Development, Organismal Injury and Abnormalities	lack	Lack of midgut	0.00565	FURIN	1
Cell Death and Survival	lysis	Lysis of skin cancer cell lines	0.00565	CD55	1
DNA Replication, Recombination, and Repair, Nucleic Acid Metabolism, Small Molecule Biochemistry	metabolism	Metabolism of deoxycytidine	0.00565	DCK	1
Cancer, Organismal Injury and Abnormalities	metastatic potential	Metastatic potential of hepatoma cell lines	0.00565	CTSH	1
Cancer, Cell Morphology, Organismal Injury and Abnormalities, Tissue Morphology, Tumor Morphology	morphology	Morphology of melanoma cells	0.00565	SIRPA	1
DNA Replication, Recombination, and Repair, Drug Metabolism, Nucleic Acid Metabolism, Small Molecule Biochemistry	phosphorylation	Phosphorylation of cladribine	0.00565	DCK	1
Drug Metabolism, Nucleic Acid Metabolism, Small Molecule Biochemistry	phosphorylation	Phosphorylation of cytarabine	0.00565	DCK	1
DNA Replication, Recombination, and Repair, Nucleic Acid Metabolism, Small Molecule Biochemistry	phosphorylation	Phosphorylation of deoxyguanosine	0.00565	DCK	1
Drug Metabolism	phosphorylation	Phosphorylation of gemcitabine	0.00565	DCK	1
Cardiovascular Disease, Hematological Disease, Organismal Injury and Abnormalities, Reproductive System Disease	placental thrombosis	Placental thrombosis	0.00565	SULT1E1	1
Endocrine System Disorders, Hereditary Disorder, Neurological Disease, Organismal Injury and Abnormalities, Reproductive System Disease	progressive leukoencephalopathy with ovarian failure	Progressive leukoencephalopathy with ovarian failure	0.00565	POLR1C	1
Hematological System Development and Function, Humoral Immune Response, Lymphoid Tissue Structure and Development, Tissue Morphology	quantity	Quantity of class-switched memory B lymphocytes	0.00565	ICOS	1
Humoral Immune Response, Protein Synthesis	quantity	Quantity of insulin autoantibody	0.00565	ICOS	1
Cellular Function and Maintenance, Hematological System Development and Function, Inflammatory Response	respiration	Respiration of neutrophils	0.00565	PPBP	1
Cell-To-Cell Signaling and Interaction, Hematological System Development and Function	response	Response of Th1 effector cells	0.00565	ICOS	1
Connective Tissue Disorders, Developmental Disorder, Endocrine System Disorders, Organismal Injury and Abnormalities, Skeletal and Muscular Disorders	short stature, microcephaly, and endocrine dysfunction	Short stature, microcephaly, and endocrine dysfunction	0.00565	XRCC4	1
Cell Cycle, DNA Replication, Recombination, and Repair	synapsis	Synapsis of mouse X chromosome	0.00565	FKBP6	1
Lipid Metabolism, Molecular Transport, Small Molecule Biochemistry, Vitamin and Mineral Metabolism	transport	Transport of vitamin D	0.00565	GC	1
Cancer, Organismal Injury and Abnormalities, Respiratory Disease	tumorigenesis	Tumorigenesis of lung squamous cell carcinoma	0.00565	GSTM1	1
Cancer, Organismal Injury and Abnormalities	extracranial solid tumor	Extracranial solid tumor	0.00583	ICOS,AMBN,ATP1A1,CEACAM1,CD200R1L,FAM20A,LRTM2,USP21,PRH1,CD33,LILRB2,CCNC,CD84,DCK,NRBP1,SCIN,EMC4,SGCB,SPOCK1,CDHR5,MAPKAPK5,RNF165,PSD2,PSME1,SULT1E1,PPBP,APBB2,TREML4,CD55,TMEM59L,SERPINA9,FKBP6,POLR1C,DYNAP,KCNE2,GC,CLEC4E,B3GNT2,EVI2B,SHISA3,MED4,AXIN2,CFL1,GSTM1,TP53I11,SLC9B2,PSG5,SIRPA,SCGB1C1/SCGB1C2,XRCC4,TMIE,CTBS,IGFL4,PRB4,SURF1,ASPRV1,AIMP1,CTSH,SLURP1,NPTX2,MCFD2,FURIN,SIGLEC9	63
Cellular Development, Cellular Growth and Proliferation, Hematological System Development and Function, Lymphoid Tissue Structure and Development	cell proliferation	Cell proliferation of T lymphocytes	0.00597	CD33,LILRB2,ICOS,CD84,DCK,CEACAM1,CD55,B3GNT2	8
Embryonic Development, Hematological System Development and Function, Humoral Immune Response, Lymphoid Tissue Structure and Development, Organ Development, Organismal Development, Tissue Development, Tissue Morphology	size	Size of germinal center	0.00602	ICOS,CD84	2
Cellular Movement	cell movement	Cell movement	0.0061	GC,CLEC4E,MAPKAPK5,ICOS,CEACAM1,SULT1E1,AIMP1,PPBP,SHISA3,AXIN2,APBB2,CTSH,CFL1,SLURP1,NPTX2,SLC9B2,DCK,CD55,SCIN,SIRPA,FURIN,SIGLEC9	22
Cancer, Hematological Disease, Immunological Disease, Organismal Injury and Abnormalities	high-risk karyotype acute myeloid leukemia	High-risk karyotype acute myeloid leukemia	0.00631	CD33,DCK	2
Cellular Compromise, Inflammatory Response	degranulation	Degranulation of leukocytes	0.00651	CD84,CEACAM1,SIRPA,PPBP	4
Cell-To-Cell Signaling and Interaction, Hematological System Development and Function, Immune Cell Trafficking, Inflammatory Response	activation	Activation of phagocytes	0.00676	GC,CD33,CLEC4E,CD84,SIRPA,SIGLEC9	6
Infectious Diseases, Organismal Injury and Abnormalities	infection	Infection of cervical cancer cell lines	0.00681	MED4,ATP1A1,CEACAM1,CD55,NRBP1,FURIN	6
Cell-To-Cell Signaling and Interaction, Cellular Movement, Hematological System Development and Function, Immune Cell Trafficking, Inflammatory Response	recruitment	Recruitment of neutrophils	0.00686	GC,CLEC4E,CD55,SIGLEC9	4
Organismal Injury and Abnormalities	mediastinal lesion	Mediastinal lesion	0.00714	KCNE2,SGCB,DCK,SIRPA,XRCC4,SHISA3	6
Dental Disease, Digestive System Development and Function, Gastrointestinal Disease, Organismal Development, Organismal Injury and Abnormalities	abnormal morphology	Abnormal morphology of incisor	0.00722	AMBN,FAM20A	2
Cancer, Organismal Injury and Abnormalities	fibromatosis	Fibroma	0.00735	AXIN2,CCNC,FAM20A	3
Cell-To-Cell Signaling and Interaction	binding	Binding of bacteria	0.00753	CEACAM1,CD55	2
Cancer, Organismal Injury and Abnormalities	melanoma	Melanoma	0.00762	GC,CLEC4E,AMBN,ATP1A1,CEACAM1,CD200R1L,FAM20A,B3GNT2,LRTM2,USP21,PRH1,SHISA3,MED4,CD33,AXIN2,GSTM1,LILRB2,CD84,SLC9B2,DCK,PSG5,SCIN,SIRPA,SCGB1C1/SCGB1C2,EMC4,CTBS,SGCB,SPOCK1,CDHR5,PRB4,SURF1,ASPRV1,RNF165,PSD2,SULT1E1,AIMP1,PPBP,APBB2,TREML4,NPTX2,CD55,TMEM59L,SERPINA9,FKBP6,FURIN,SIGLEC9,DYNAP	47
Cell-To-Cell Signaling and Interaction, Cellular Growth and Proliferation, Hematological System Development and Function	stimulation	Stimulation of T lymphocytes	0.00764	CLEC4E,LILRB2,ICOS	3
Organismal Injury and Abnormalities	benign lesion	Benign lesion	0.00768	CDHR5,MAPKAPK5,ATP1A1,CEACAM1,FAM20A,AIMP1,AXIN2,GSTM1,CCNC,NPTX2,DCK,POLR1C	12
Hematological Disease, Immunological Disease, Organismal Injury and Abnormalities	non-cyclic neutropenia	Non-cyclic neutropenia	0.00785	ICOS,DCK	2
Cell Signaling, Cellular Function and Maintenance, Molecular Transport, Vitamin and Mineral Metabolism	flux	Flux of Ca2+	0.0083	GC,ICOS,CD84,B3GNT2,PPBP	5
Nervous System Development and Function, Neurological Disease, Organismal Development, Organismal Injury and Abnormalities	abnormal morphology	Abnormal morphology of pia mater	0.00846	APBB2	1
Cancer, Organismal Injury and Abnormalities, Respiratory Disease	adenocarcinoma	Adenocarcinoma in right middle lobe of lung	0.00846	AXIN2	1
Carbohydrate Metabolism, Small Molecule Biochemistry	catabolism	Catabolism of chitin	0.00846	CTBS	1
Endocrine System Development and Function, Lipid Metabolism, Small Molecule Biochemistry, Vitamin and Mineral Metabolism	catabolism	Catabolism of estrogen	0.00846	SULT1E1	1
Cell-To-Cell Signaling and Interaction, Cellular Assembly and Organization, Hematological System Development and Function, Immune Cell Trafficking	cell-cell adhesion	Cell-cell adhesion of granulocytes	0.00846	ICOS	1
Cell Death and Survival, Cellular Function and Maintenance	clearance	Clearance of Salmonella enterica subsp. enterica serovar Dublin strain SL5631	0.00846	ICOS	1
Cell Death and Survival, Cellular Function and Maintenance	clearance	Clearance of blood platelets	0.00846	SIRPA	1
Hereditary Disorder, Metabolic Disease, Organismal Injury and Abnormalities	combined oxidative phosphorylation deficiency 20	Combined oxidative phosphorylation deficiency 20	0.00846	SURF1	1
Cell Death and Survival	cytolysis	Cytolysis of B-lymphocyte derived cell lines	0.00846	CEACAM1	1
Organismal Injury and Abnormalities, Renal and Urological Disease	damage	Damage of renal cortex	0.00846	GC	1
Dermatological Diseases and Conditions, Inflammatory Disease, Inflammatory Response, Organismal Injury and Abnormalities	dandruff	Dandruff	0.00846	ATP1A1	1
Organismal Injury and Abnormalities, Organismal Survival	organismal death	Death of childhood stage organism	0.00846	GSTM1	1
Cellular Development, Cellular Growth and Proliferation, Embryonic Development, Hematological System Development and Function, Hematopoiesis, Humoral Immune Response, Lymphoid Tissue Structure and Development, Organ Development, Organismal Development, Tissue Development	development	Development of pre-B1 lymphocytes	0.00846	ICOS	1
Cell Cycle, Cell-To-Cell Signaling and Interaction, Hematological System Development and Function, Inflammatory Response	effector phase	Effector phase of naive T lymphocytes	0.00846	ICOS	1
Cellular Function and Maintenance, Molecular Transport	efflux	Efflux of iodide	0.00846	KCNE2	1
Cellular Function and Maintenance, Hematological System Development and Function	function	Function of effector T lymphocytes	0.00846	ICOS	1
Gastrointestinal Disease, Organismal Injury and Abnormalities	hemorrhagic diarrhea	Hemorrhagic diarrhea	0.00846	CD55	1
Infectious Diseases, Organismal Injury and Abnormalities	infection	Infection by echovirus	0.00846	CD55	1
Infectious Diseases, Neurological Disease, Organismal Injury and Abnormalities	infection	Infection of oligodendrocytes	0.00846	CEACAM1	1
Cell Morphology, Nervous System Development and Function, Skeletal and Muscular System Development and Function	innervation	Innervation of forelimb	0.00846	RNF165	1
Inflammatory Disease, Inflammatory Response, Organismal Injury and Abnormalities, Respiratory Disease	intermittent asthma	Intermittent asthma	0.00846	ICOS	1
Cellular Movement	invasion	Invasion of Neisseria gonorrhoeae	0.00846	CEACAM1	1
Embryonic Development, Organismal Development, Tissue Development	looping morphogenesis	Looping morphogenesis of heart tube	0.00846	FURIN	1
Cancer, Cell Death and Survival, Organismal Injury and Abnormalities, Tumor Morphology	lysis	Lysis of chronic B-cell lymphocytic leukemia cells	0.00846	CD55	1
Cellular Function and Maintenance	maintenance	Maintenance of TREG cells	0.00846	ICOS	1
Cellular Movement, Embryonic Development	migration	Migration of endodermal cells	0.00846	FURIN	1
Developmental Disorder, Gastrointestinal Disease, Hereditary Disorder, Immunological Disease, Organismal Injury and Abnormalities	multiple intestinal atresia with combined immunodeficiency	Multiple intestinal atresia with combined immunodeficiency	0.00846	MCFD2	1
Dermatological Diseases and Conditions, Infectious Diseases, Organismal Injury and Abnormalities, Skeletal and Muscular Disorders	onychomycosis	Onychomycosis	0.00846	ATP1A1	1
DNA Replication, Recombination, and Repair, Nucleic Acid Metabolism, Small Molecule Biochemistry	phosphorylation	Phosphorylation of deoxycytidine	0.00846	DCK	1
Cell Cycle	polyploidization	Polyploidization of leukemia cell lines	0.00846	SCIN	1
Cancer, Dermatological Diseases and Conditions, Endocrine System Disorders, Hematological Disease, Immunological Disease, Organismal Injury and Abnormalities, Reproductive System Disease	primary cutaneous T helper follicular lymphoma	Primary cutaneous T helper follicular lymphoma	0.00846	ICOS	1
Organismal Development	relaxation	Relaxation of mice	0.00846	ATP1A1	1
Behavior	reward learning	Reward learning	0.00846	CFL1	1
Cell Cycle, DNA Replication, Recombination, and Repair	spindle checkpoint	Spindle checkpoint of colorectal cancer cell lines	0.00846	AXIN2	1
Cell-To-Cell Signaling and Interaction, Hematological System Development and Function, Immune Cell Trafficking	adhesion	Adhesion of granulocytes	0.00872	ICOS,CEACAM1,PPBP	3
Cell-To-Cell Signaling and Interaction	binding	Binding of blood cells	0.00877	CCNC,ICOS,CD84,CEACAM1,SIRPA,PPBP	6
Cellular Movement, Hematological System Development and Function, Immune Cell Trafficking	cell movement	Cell movement of granulocytes	0.00883	ICOS,CEACAM1,CD55,SIRPA,SULT1E1,PPBP	6
Cancer, Endocrine System Disorders, Organismal Injury and Abnormalities	endocrine carcinoma	Endocrine carcinoma	0.00888	ICOS,ATP1A1,CD200R1L,FAM20A,LRTM2,PRH1,CD33,LILRB2,CCNC,CD84,DCK,NRBP1,SCIN,EMC4,SGCB,SPOCK1,CDHR5,MAPKAPK5,RNF165,PSD2,SULT1E1,APBB2,CD55,SERPINA9,POLR1C,DYNAP,KCNE2,GC,EVI2B,SHISA3,MED4,AXIN2,CFL1,GSTM1,TP53I11,SLC9B2,PSG5,SIRPA,XRCC4,TMIE,CTBS,PRB4,SURF1,ASPRV1,AIMP1,CTSH,SLURP1,NPTX2,MCFD2,FURIN,SIGLEC9	51
Cell Death and Survival, Cellular Compromise	cytotoxicity	Cytotoxicity of natural killer cells	0.00937	LILRB2,ICOS,CEACAM1	3
Cancer, Organismal Injury and Abnormalities	extrapancreatic malignant tumor	Extrapancreatic malignant tumor	0.0105	ICOS,AMBN,ATP1A1,CEACAM1,CD200R1L,FAM20A,LRTM2,USP21,PRH1,CD33,LILRB2,CD84,DCK,NRBP1,SCIN,SGCB,SPOCK1,CDHR5,MAPKAPK5,RNF165,PSD2,PSME1,SULT1E1,PPBP,APBB2,TREML4,CD55,TMEM59L,SERPINA9,FKBP6,POLR1C,DYNAP,KCNE2,GC,CLEC4E,B3GNT2,EVI2B,SHISA3,MED4,AXIN2,CFL1,GSTM1,TP53I11,SLC9B2,PSG5,SIRPA,XRCC4,TMIE,CTBS,IGFL4,PRB4,SURF1,ASPRV1,S100A13,AIMP1,CTSH,SLURP1,C6orf226,NPTX2,FURIN,SIGLEC9	61
Cancer, Hematological Disease, Immunological Disease, Organismal Injury and Abnormalities	FLT3 internal tandem duplication positive acute myeloid leukemia	FLT3 internal tandem duplication positive acute myeloid leukemia	0.0106	CD33,DCK	2
Cellular Function and Maintenance, Hematological System Development and Function, Tissue Development	function	Function of blood platelets	0.011	CD55,SULT1E1	2
Nervous System Development and Function, Neurological Disease, Organ Morphology, Organismal Development, Organismal Injury and Abnormalities	abnormal morphology	Abnormal morphology of parietal lobe	0.0113	APBB2	1
Lipid Metabolism, Molecular Transport, Small Molecule Biochemistry	accumulation	Accumulation of linoleic acid	0.0113	CLEC4E	1
Cardiovascular Disease, Organismal Injury and Abnormalities	acquired long QT syndrome	Acquired long QT syndrome	0.0113	KCNE2	1
Cell-To-Cell Signaling and Interaction	activation	Activation of cervical cancer cell lines	0.0113	XRCC4	1
Hematological Disease, Hereditary Disorder, Immunological Disease, Metabolic Disease, Organismal Injury and Abnormalities	common variable immunodeficiency	Autosomal recessive common variable immunodeficiency	0.0113	ICOS	1
Cell Morphology, Cellular Movement, Hematological System Development and Function, Immune Cell Trafficking, Inflammatory Response	cell spreading	Cell spreading of peritoneal macrophages	0.0113	SIRPA	1
Cell-To-Cell Signaling and Interaction, Cellular Assembly and Organization	cell-cell adhesion	Cell-cell adhesion of hepatoma cell lines	0.0113	ICOS	1
Cancer, Cellular Development, Cellular Growth and Proliferation, Organismal Injury and Abnormalities, Tumor Morphology	colony formation	Colony formation of cancer stem cells	0.0113	CEACAM1	1
Hematological Disease, Hereditary Disorder, Immunological Disease, Metabolic Disease, Organismal Injury and Abnormalities	common variable immunodeficiency type 1	Common variable immunodeficiency type 1	0.0113	ICOS	1
Cell Death and Survival, Cellular Compromise	cytotoxicity	Cytotoxicity of cytokine-induced killer cells	0.0113	ICOS	1
Cell Signaling, Vitamin and Mineral Metabolism	clearance	Delay in initiation of clearance of Ca2+	0.0113	CFL1	1
Cellular Movement	dissemination	Dissemination of lymphoma cell lines	0.0113	SIRPA	1
Developmental Disorder, Hereditary Disorder, Organismal Injury and Abnormalities, Skeletal and Muscular Disorders	dystrophy	Dystrophy of skeletal muscle	0.0113	SGCB	1
Cell Cycle, Cell-To-Cell Signaling and Interaction, Hematological System Development and Function, Inflammatory Response	effector phase	Effector phase of helper T lymphocytes	0.0113	ICOS	1
Cellular Compromise	fragmentation	Fragmentation of actin filaments	0.0113	CFL1	1
Infectious Diseases, Neurological Disease, Organismal Injury and Abnormalities	infection	Infection of astrocytes	0.0113	CEACAM1	1
Endocrine System Disorders, Gastrointestinal Disease, Hereditary Disorder, Immunological Disease, Metabolic Disease, Organismal Injury and Abnormalities	insulin-dependent diabetes mellitus secretory diarrhea syndrome	Insulin-dependent diabetes mellitus secretory diarrhea syndrome	0.0113	ICOS	1
Cellular Movement	invasion	Invasion of hybrid cells	0.0113	CEACAM1	1
Cell Cycle, DNA Replication, Recombination, and Repair	ligation	Ligation of DNA fragment	0.0113	XRCC4	1
Small Molecule Biochemistry	metabolism	Metabolism of nitrobenzene	0.0113	GSTM1	1
Nucleic Acid Metabolism, Small Molecule Biochemistry	metabolism	Metabolism of pyrimidine 5'-nucleotide	0.0113	DCK	1
Cardiovascular Disease, Organismal Injury and Abnormalities	heart failure	Mild to moderate stage heart failure	0.0113	ATP1A1	1
Embryonic Development, Tissue Development	patterning	Patterning of enamel rod	0.0113	FAM20A	1
DNA Replication, Recombination, and Repair	phosphorylation	Phosphorylation of DNA	0.0113	XRCC4	1
Cell-To-Cell Signaling and Interaction, Hematological System Development and Function, Immune Cell Trafficking, Inflammatory Response	priming	Priming of CD8+ T lymphocyte	0.0113	LILRB2	1
Cell-To-Cell Signaling and Interaction, Hematological System Development and Function, Immune Cell Trafficking, Inflammatory Response	priming	Priming of Th1 cells	0.0113	CEACAM1	1
Hematological System Development and Function, Lymphoid Tissue Structure and Development, Tissue Morphology	quantity	Quantity of central memory helper T cells	0.0113	ICOS	1
Molecular Transport	secretion	Secretion of H+	0.0113	KCNE2	1
Molecular Transport, Protein Trafficking	secretion	Secretion of antibody	0.0113	ICOS	1
Cellular Assembly and Organization	turnover	Turnover of actin filaments	0.0113	CFL1	1
Cell-To-Cell Signaling and Interaction, Inflammatory Response	immune response	Immune response of T lymphocytes	0.0113	LILRB2,ICOS,FURIN	3
Cell-To-Cell Signaling and Interaction, Hematological System Development and Function	immune response	Immune response of lymphocytes	0.0113	LILRB2,ICOS,FURIN	3
Cell-To-Cell Signaling and Interaction, Hematological System Development and Function, Immune Cell Trafficking, Inflammatory Response	activation	Activation of helper T lymphocytes	0.0114	ICOS,CEACAM1	2
Developmental Disorder, Hereditary Disorder, Neurological Disease, Organismal Injury and Abnormalities	hereditary myelin disorder	Hereditary myelin disorder	0.0114	AIMP1,POLR1C	2
Developmental Disorder, Embryonic Development, Organismal Development, Organismal Injury and Abnormalities, Tissue Morphology	abnormal morphology	Abnormal morphology of neural tube	0.0118	CFL1,FURIN	2
Metabolic Disease, Organismal Injury and Abnormalities	combined oxidative phosphorylation deficiency	Combined oxidative phosphorylation deficiency	0.0118	SURF1,POLR1C	2
Organismal Injury and Abnormalities	non-malignant disorder	Non-malignant disorder	0.0118	KCNE2,GC,CDHR5,MAPKAPK5,AMBN,ATP1A1,CEACAM1,FAM20A,PPBP,EVI2B,AXIN2,CTSH,GSTM1,CCNC,NPTX2,DCK,POLR1C	17
Organismal Injury and Abnormalities	damage	Damage of genitourinary system	0.0118	GC,ATP1A1,CD55,SULT1E1	4
Cellular Development, Cellular Growth and Proliferation, Embryonic Development, Hematological System Development and Function, Hematopoiesis, Humoral Immune Response, Lymphoid Tissue Structure and Development, Organ Development, Organismal Development, Tissue Development	differentiation	Differentiation of pre-B lymphocytes	0.0122	DCK,XRCC4	2
Cell-To-Cell Signaling and Interaction, Hematological System Development and Function, Immune Cell Trafficking, Inflammatory Response	priming	Priming of T lymphocytes	0.0122	LILRB2,CEACAM1	2
Cancer, Hematological Disease, Immunological Disease, Organismal Injury and Abnormalities	acute myeloid leukemia	Recurrent acute myeloid leukemia	0.0122	CD33,DCK	2
Cellular Function and Maintenance	function	Function of leukocytes	0.0122	CLEC4E,ICOS,CD84,CEACAM1,SIRPA,SIGLEC9	6
Cellular Compromise, Inflammatory Response	degranulation	Degranulation of granulocytes	0.0126	SIRPA,PPBP	2
Cancer, Dermatological Diseases and Conditions, Organismal Injury and Abnormalities	cutaneous melanoma cancer	Cutaneous melanoma	0.0127	GC,CLEC4E,AMBN,ATP1A1,CD200R1L,FAM20A,B3GNT2,LRTM2,USP21,PRH1,SHISA3,MED4,AXIN2,CD33,LILRB2,CD84,SLC9B2,DCK,PSG5,SCIN,SCGB1C1/SCGB1C2,EMC4,CTBS,SGCB,SPOCK1,CDHR5,PRB4,SURF1,ASPRV1,RNF165,PSD2,SULT1E1,PPBP,APBB2,TREML4,NPTX2,CD55,TMEM59L,SERPINA9,FKBP6,FURIN,SIGLEC9,DYNAP	43
Cellular Development, Cellular Growth and Proliferation, Hematological System Development and Function, Lymphoid Tissue Structure and Development	proliferation	Proliferation of T lymphocytes in spleen	0.0129	ICOS,DCK,CD55,B3GNT2	4
Cancer, Hematological Disease, Immunological Disease, Organismal Injury and Abnormalities	acute myeloid leukemia	Newly diagnosed acute myeloid leukemia	0.0134	CD33,DCK	2
Cell-To-Cell Signaling and Interaction, Inflammatory Response	immune response	Immune response of leukocytes	0.0137	LILRB2,ICOS,ATP1A1,SIRPA,FURIN	5
Cell-To-Cell Signaling and Interaction, Cellular Growth and Proliferation, Hematological System Development and Function	induction	Induction of T lymphocytes	0.0138	CLEC4E,LILRB2	2
Hematological System Development and Function, Humoral Immune Response, Lymphoid Tissue Structure and Development, Tissue Morphology	quantity	Quantity of germinal center B lymphocytes	0.0138	ICOS,CD84	2
Cell Morphology, Humoral Immune Response, Immunological Disease, Lymphoid Tissue Structure and Development, Organismal Injury and Abnormalities	abnormal morphology	Abnormal morphology of long-lived plasma cell	0.0141	CD84	1
Hematological Disease, Immunological Disease, Organismal Injury and Abnormalities	acquired hemophagocytic lymphohistiocytosis	Acquired hemophagocytic lymphohistiocytosis	0.0141	SIRPA	1
Cell-To-Cell Signaling and Interaction	activation	Activation of intestinal cells	0.0141	CDHR5	1
Endocrine System Development and Function, Organ Development	activation	Activation of parathyroid gland	0.0141	GC	1
Carbohydrate Metabolism	biosynthesis	Biosynthesis of poly-N-acetyllactosamine	0.0141	B3GNT2	1
Cell Cycle, Connective Tissue Development and Function	cell division	Cell division of fibroblasts	0.0141	XRCC4	1
Cell-To-Cell Signaling and Interaction, Cellular Assembly and Organization	cell-cell adhesion	Cell-cell adhesion of prostate cancer cell lines	0.0141	ICOS	1
Cellular Development, Cellular Growth and Proliferation	colony formation	Colony formation of stem cell lines	0.0141	CEACAM1	1
Ophthalmic Disease, Organismal Injury and Abnormalities	degeneration	Degeneration of lens	0.0141	APBB2	1
Immunological Disease, Inflammatory Disease, Inflammatory Response, Organismal Injury and Abnormalities, Skeletal and Muscular Disorders	experimental autoimmune myositis	Experimental autoimmune myositis	0.0141	ICOS	1
Developmental Disorder, Hereditary Disorder, Metabolic Disease, Neurological Disease, Ophthalmic Disease, Organismal Injury and Abnormalities	Finnish type amyloidosis	Finnish type amyloidosis	0.0141	FURIN	1
Inflammatory Response	frequency	Frequency of conventional dendritic cells	0.0141	SIRPA	1
Skeletal and Muscular System Development and Function	fusion	Fusion of suture	0.0141	AMBN	1
Cancer, Gastrointestinal Disease, Organismal Injury and Abnormalities, Respiratory Disease	human papillomavirus negative oropharynx squamous cell carcinoma	Human papillomavirus negative oropharynx squamous cell carcinoma	0.0141	ICOS	1
Cancer, Organismal Injury and Abnormalities	hyperplasia	Hyperplasia of lymphoid tissue	0.0141	ICOS	1
Cell Morphology, Organismal Injury and Abnormalities, Tissue Morphology	hypertrophy	Hypertrophy of Leydig cells	0.0141	SULT1E1	1
Cell-To-Cell Signaling and Interaction, Cell-mediated Immune Response, Cellular Growth and Proliferation, Hematological System Development and Function	induction	Induction of Tr1 cells	0.0141	LILRB2	1
Infectious Diseases, Organismal Injury and Abnormalities	infection	Infection of colorectal cancer cell lines	0.0141	CD55	1
Cell-To-Cell Signaling and Interaction, Hematological System Development and Function, Hypersensitivity Response, Inflammatory Response, Organismal Injury and Abnormalities	inflammation	Inflammation of eosinophils	0.0141	ICOS	1
Cell Death and Survival	lysis	Lysis of vascular endothelial cells	0.0141	CD55	1
Cellular Development, Hematological System Development and Function, Lymphoid Tissue Structure and Development	maturation	Maturation of regulatory T lymphocytes	0.0141	ICOS	1
Hematological System Development and Function, Humoral Immune Response, Lymphoid Tissue Structure and Development, Tissue Morphology	quantity	Quantity of naive B cells	0.0141	ICOS	1
Cardiovascular Disease, Cardiovascular System Development and Function, Inflammatory Response, Organismal Injury and Abnormalities	rejection	Rejection of heart	0.0141	ICOS	1
Cellular Assembly and Organization	stabilization	Stabilization of actin cytoskeleton	0.0141	CFL1	1
Lipid Metabolism, Small Molecule Biochemistry	sulfation	Sulfation of 2-hydroxyestradiol	0.0141	SULT1E1	1
Cell Death and Survival, Nervous System Development and Function, Organismal Injury and Abnormalities, Visual System Development and Function	survival	Survival of retinal cone cells	0.0141	SIRPA	1
Dermatological Diseases and Conditions, Infectious Diseases, Organismal Injury and Abnormalities	tinea versicolor	Tinea versicolor	0.0141	ATP1A1	1
Carbohydrate Metabolism, Molecular Transport, Small Molecule Biochemistry	transport	Transport of myo-inositol	0.0141	KCNE2	1
Cancer, Gastrointestinal Disease, Organismal Injury and Abnormalities	tubulovillous rectal adenoma	Tubulovillous rectal adenoma	0.0141	AXIN2	1
Lipid Metabolism, Molecular Transport, Small Molecule Biochemistry	uptake	Uptake of calcifediol	0.0141	GC	1
Cardiovascular Disease, Neurological Disease, Organismal Injury and Abnormalities, Skeletal and Muscular Disorders	ventricular fibrillation	Ventricular fibrillation	0.0142	KCNE2,ATP1A1	2
Cellular Movement, Immune Cell Trafficking	migration	Leukocyte migration	0.0144	GC,CLEC4E,ICOS,CEACAM1,CD55,AIMP1,SIRPA,SULT1E1,PPBP,SIGLEC9	10
Organismal Injury and Abnormalities	extraintestinal functional disorder	Extraintestinal functional disorder	0.0146	KCNE2,MAPKAPK5,ICOS,ATP1A1,AIMP1,B3GNT2	6
Cell-To-Cell Signaling and Interaction	adhesion	Adhesion of colorectal cancer cell lines	0.0146	ICOS,CEACAM1	2
Immunological Disease, Neurological Disease, Organismal Injury and Abnormalities	autoimmune neurological disorder	Autoimmune neurological disorder	0.015	CLEC4E,ICOS,CD84,DCK,CD55,SIRPA,FURIN	7
Cancer, Hematological Disease, Immunological Disease, Organismal Injury and Abnormalities	T-cell prolymphocytic leukemia	T-cell prolymphocytic leukemia	0.0151	LILRB2,AMBN,DCK,SIRPA,CTBS,PRH1	6
Metabolic Disease, Organismal Injury and Abnormalities	DNA repair-deficiency disorder	DNA repair-deficiency disorder	0.0151	DCK,MCFD2,XRCC4	3
Cell-To-Cell Signaling and Interaction, Hematological System Development and Function, Immune Cell Trafficking	adhesion	Adhesion of immune cells	0.0158	CCNC,ICOS,CEACAM1,SIRPA,PPBP	5
Cell Morphology, Cellular Movement, Hematological System Development and Function, Immune Cell Trafficking	cell spreading	Cell spreading of leukocytes	0.0159	ICOS,SIRPA	2
Cancer, Hematological Disease, Immunological Disease, Organismal Injury and Abnormalities	core binding factor acute myeloid leukemia	Core binding factor acute myeloid leukemia	0.0159	CD33,DCK	2
Inflammatory Response	Th2 immune response	Th2 immune response	0.0159	ICOS,FURIN	2
Post-Translational Modification, Protein Degradation, Protein Synthesis	proteolysis	Proteolysis	0.0165	CTSH,CFL1,SCIN,FURIN	4
Hematological System Development and Function, Immunological Disease, Lymphoid Tissue Structure and Development, Organ Morphology, Organismal Injury and Abnormalities, Tissue Morphology	abnormal morphology	Abnormal morphology of peripheral lymph node	0.0169	DCK	1
Gastrointestinal Disease, Organismal Injury and Abnormalities	achlorhydria	Achlorhydria	0.0169	KCNE2	1
Inflammatory Response	activation	Activation of complement factor	0.0169	CD55	1
Cell-To-Cell Signaling and Interaction, Cellular Movement, Connective Tissue Development and Function	chemoattraction	Chemoattraction of fibroblasts	0.0169	PPBP	1
Cell Death and Survival, Cellular Function and Maintenance	colony survival	Colony survival of melanoma cell lines	0.0169	GSTM1	1
Cancer, Dermatological Diseases and Conditions, Organismal Injury and Abnormalities	cylindroma	Cylindroma	0.0169	AXIN2	1
Cell Death and Survival	cytolysis	Cytolysis of prostate cancer cell lines	0.0169	CD55	1
Cellular Assembly and Organization, Cellular Compromise	depolymerization	Depolymerization of actin	0.0169	CFL1	1
Cellular Movement, Nervous System Development and Function	distribution	Distribution of interneurons	0.0169	DCK	1
Gastrointestinal Disease, Organismal Injury and Abnormalities	hypochlorhydria	Hypochlorhydria	0.0169	KCNE2	1
Infectious Diseases, Organismal Injury and Abnormalities	infection	Infection by Trichophyton rubrum	0.0169	ATP1A1	1
Developmental Disorder, Endocrine System Disorders, Hereditary Disorder, Organismal Injury and Abnormalities, Reproductive System Disease	isolated growth hormone deficiency type Ia	Isolated growth hormone deficiency type Ia	0.0169	XRCC4	1
Hematological Disease, Immunological Disease, Organismal Injury and Abnormalities	lymphopenia	Lymphopenia of B lymphocytes	0.0169	ICOS	1
Neurological Disease, Organismal Injury and Abnormalities	microgliosis	Microgliosis of brain	0.0169	CEACAM1	1
Hematological System Development and Function, Lymphoid Tissue Structure and Development, Tissue Morphology	quantity	Quantity of central memory cytotoxic T cells	0.0169	ICOS	1
Cancer, Hematological Disease, Immunological Disease, Organismal Injury and Abnormalities	MYC positive B-cell lymphoma	Refractory MYC positive B-cell lymphoma	0.0169	DCK	1
Cancer, Hematological Disease, Immunological Disease, Organismal Injury and Abnormalities	acute myeloid leukemia with t(8;21)	Refractory acute myeloid leukemia with t(8;21)	0.0169	DCK	1
Cancer, Hematological Disease, Immunological Disease, Organismal Injury and Abnormalities	relapsed acute myeloid leukemia	Refractory relapsed acute myeloid leukemia	0.0169	DCK	1
Cancer, Hematological Disease, Immunological Disease, Organismal Injury and Abnormalities	c-MYC positive diffuse large B-cell lymphoma	Relapsed c-MYC positive diffuse large B-cell lymphoma	0.0169	DCK	1
Cell-To-Cell Signaling and Interaction, Cellular Compromise, Cellular Function and Maintenance, Inflammatory Response	respiratory burst	Respiratory burst of peritoneal macrophages	0.0169	ATP1A1	1
Drug Metabolism, Endocrine System Development and Function, Lipid Metabolism, Small Molecule Biochemistry	sulfation	Sulfation of beta-estradiol	0.0169	SULT1E1	1
Cell Death and Survival, Hematological System Development and Function	survival	Survival of erythroblasts	0.0169	PPBP	1
Small Molecule Biochemistry	toxicity	Toxicity of methotrexate	0.0169	GSTM1	1
Carbohydrate Metabolism, Lipid Metabolism, Molecular Transport, Small Molecule Biochemistry	uptake	Uptake of lipopolysaccharide	0.0169	CD33	1
Cellular Development, Cellular Growth and Proliferation, Hematological System Development and Function, Hematopoiesis, Lymphoid Tissue Structure and Development, Tissue Development	leukopoiesis	Leukopoiesis	0.0169	CLEC4E,LILRB2,ICOS,DCK,CEACAM1,XRCC4,EVI2B,FURIN,SIGLEC9	9
Hereditary Disorder, Immunological Disease, Organismal Injury and Abnormalities	autosomal recessive immunodeficiency	Autosomal recessive immunodeficiency	0.017	ICOS,CD55,MCFD2	3
Immunological Disease, Inflammatory Disease, Organismal Injury and Abnormalities	immune mediated inflammatory disease	Immune mediated inflammatory disease	0.0171	SPOCK1,CLEC4E,ICOS,CEACAM1,USP21,CD33,CFL1,GSTM1,SLURP1,DCK,VARS1,SIRPA,FURIN	13
Protein Synthesis	quantity	Quantity of cytokine	0.0175	CLEC4E,SLURP1,ICOS,CEACAM1	4
Cell-To-Cell Signaling and Interaction, Hematological System Development and Function, Inflammatory Response	cell-mediated response	Cell-mediated response of T lymphocytes	0.0177	ICOS,FURIN	2
Gastrointestinal Disease, Organismal Injury and Abnormalities	non-inflammatory intestinal disease	Non-inflammatory intestinal disease	0.0182	AXIN2,ICOS,MCFD2	3
Cellular Function and Maintenance, Hematological System Development and Function	function	Function of CD4+ T-lymphocytes	0.0182	ICOS,CD84	2
Digestive System Development and Function, Organ Morphology, Organismal Development	morphology	Morphology of colon	0.0182	CEACAM1,CD55	2
Cell-To-Cell Signaling and Interaction	intercellular communication	Intercellular communication	0.0186	CD33,LILRB2,AIMP1	3
Neurological Disease, Organismal Injury and Abnormalities	neurological disorder	Progressive neurological disorder	0.0188	GC,APBB2,CD33,CFL1,ATP1A1,DCK,S100A13,POLR1C,SIRPA,XRCC4,FURIN	11
Cardiovascular Disease, Organismal Injury and Abnormalities	cardiovascular disorder	Early-onset cardiovascular disorder	0.0189	CD84,POLR1C,FURIN	3
Infectious Diseases, Organismal Injury and Abnormalities	infection	Infection by coronavirus	0.0189	KCNE2,CFL1,GSTM1,ATP1A1,CEACAM1,PPBP	6
Endocrine System Disorders, Metabolic Disease, Organismal Injury and Abnormalities	insulin resistance	Insulin resistance	0.0192	SGCB,ATP1A1,ASPRV1,CEACAM1,CD55	5
Hematological System Development and Function, Lymphoid Tissue Structure and Development, Organ Morphology, Tissue Morphology	morphology	Morphology of lymph node	0.0194	ICOS,DCK,CD55	3
Dental Disease, Digestive System Development and Function, Gastrointestinal Disease, Organismal Development, Organismal Injury and Abnormalities, Tissue Morphology	abnormal morphology	Abnormal morphology of molar crown	0.0196	AMBN	1
Cancer, Hematological Disease, Immunological Disease, Organismal Injury and Abnormalities	refractory acute myeloid leukemia	Active stage refractory acute myeloid leukemia	0.0196	DCK	1
Cancer, Hematological Disease, Immunological Disease, Organismal Injury and Abnormalities	relapsed acute myeloid leukemia	Active stage relapsed acute myeloid leukemia	0.0196	DCK	1
Cell-To-Cell Signaling and Interaction, Hematological System Development and Function, Immune Cell Trafficking	aggregation	Aggregation of B-lymphocyte derived cell lines	0.0196	SIRPA	1
Antigen Presentation, Cell-To-Cell Signaling and Interaction, Inflammatory Response	antigen presentation	Antigen presentation by bone marrow-derived dendritic cells	0.0196	ICOS	1
Hereditary Disorder, Organismal Injury and Abnormalities, Skeletal and Muscular Disorders	arthrogryposis, renal dysfunction, cholestasis	Arthrogryposis, renal dysfunction, cholestasis	0.0196	PPBP	1
Behavior	aversion learning	Aversion learning	0.0196	CFL1	1
Cancer, Hematological Disease, Immunological Disease, Organismal Injury and Abnormalities	CD5 positive CD23 negative cyclin D1 positive mantle cell lymphoma	CD5 positive CD23 negative cyclin D1 positive mantle cell lymphoma	0.0196	DCK	1
Hematological Disease, Immunological Disease, Organismal Injury and Abnormalities	hemophagocytosis	Hemophagocytosis	0.0196	SIRPA	1
Infectious Diseases, Organismal Injury and Abnormalities	infection	Infection of rhabdomyosarcoma cell lines	0.0196	CEACAM1	1
Cell Death and Survival	killing	Killing of bone marrow-derived macrophages	0.0196	CD84	1
Endocrine System Development and Function, Organ Morphology, Organismal Development	mass	Mass of thyroid gland	0.0196	KCNE2	1
Inflammatory Disease, Inflammatory Response, Organismal Injury and Abnormalities, Respiratory Disease	asthma	Mild asthma	0.0196	ICOS	1
Cancer, Hematological Disease, Immunological Disease, Organismal Injury and Abnormalities	Burkitt lymphoma	Refractory Burkitt lymphoma	0.0196	DCK	1
Cancer, Hematological Disease, Immunological Disease, Organismal Injury and Abnormalities	CD20 positive T-cell/histiocyte rich diffuse large B-cell lymphoma	Refractory CD20 positive T-cell/histiocyte rich diffuse large B-cell lymphoma	0.0196	DCK	1
Cancer, Hematological Disease, Immunological Disease, Organismal Injury and Abnormalities	double hit type high grade B-cell lymphoma	Refractory double hit type high grade B-cell lymphoma	0.0196	DCK	1
Cancer, Hematological Disease, Immunological Disease, Organismal Injury and Abnormalities	low-grade B-cell non-Hodgkin lymphoma	Refractory low-grade B-cell non-Hodgkin lymphoma	0.0196	DCK	1
Cancer, Hematological Disease, Immunological Disease, Organismal Injury and Abnormalities	Burkitt lymphoma	Relapsed Burkitt lymphoma	0.0196	DCK	1
Cancer, Hematological Disease, Immunological Disease, Organismal Injury and Abnormalities	CD20 positive T-cell/histiocyte rich diffuse large B-cell lymphoma	Relapsed CD20 positive T-cell/histiocyte rich diffuse large B-cell lymphoma	0.0196	DCK	1
Cancer, Hematological Disease, Immunological Disease, Organismal Injury and Abnormalities	double hit type high grade B-cell lymphoma	Relapsed double hit type high grade B-cell lymphoma	0.0196	DCK	1
Cancer, Hematological Disease, Immunological Disease, Organismal Injury and Abnormalities	refractory acute myeloid leukemia	Relapsed refractory acute myeloid leukemia	0.0196	DCK	1
Cell Cycle, DNA Replication, Recombination, and Repair, Embryonic Development	spindle checkpoint	Spindle checkpoint of embryonic cell lines	0.0196	AXIN2	1
Cell Cycle, DNA Replication, Recombination, and Repair	spindle checkpoint	Spindle checkpoint of fibroblast cell lines	0.0196	AXIN2	1
Cancer, Hematological Disease, Immunological Disease, Organismal Injury and Abnormalities	CD20-positive B-cell non-Hodgkin lymphoma	Stable disease stage CD20-positive B-cell non-Hodgkin lymphoma	0.0196	DCK	1
Small Molecule Biochemistry	sulfation	Sulfation of raloxifene	0.0196	SULT1E1	1
Cell Death and Survival, Hematological System Development and Function	survival	Survival of megakaryocytes	0.0196	PPBP	1
Organismal Functions	turning	Turning of rodents	0.0196	FURIN	1
Cardiovascular System Development and Function, Embryonic Development, Organismal Development, Tissue Development	vasculogenesis	Vasculogenesis of yolk sac	0.0196	FURIN	1
Cancer, Immunological Disease, Organismal Injury and Abnormalities	thymoma	Thymoma	0.0196	XRCC4,SHISA3	2
Tissue Morphology	abnormal morphology	Abnormal morphology of membrane tissue	0.0199	KCNE2,AMBN,FAM20A	3
Protein Synthesis	quantity	Quantity of protein in blood	0.0201	CLEC4E,SLURP1,ICOS,SLC9B2,CEACAM1,MCFD2	6
Cellular Movement, Nervous System Development and Function	guidance	Guidance of axons	0.0202	APBB2,RNF165,B3GNT2	3
Infectious Diseases, Organismal Injury and Abnormalities	infection	Infection by RNA virus	0.0204	MED4,KCNE2,CFL1,GSTM1,ATP1A1,CEACAM1,CD55,NRBP1,PPBP,USP21,FURIN	11
Cellular Movement, Hematological System Development and Function, Immune Cell Trafficking	cellular infiltration	Cellular infiltration by granulocytes	0.0208	ICOS,CD55,SULT1E1,PPBP	4
Inflammatory Response	immune response	Immune response of cells	0.021	LILRB2,CCNC,ICOS,ATP1A1,CEACAM1,SIRPA,FURIN	7
Hematological System Development and Function, Lymphoid Tissue Structure and Development, Organ Morphology, Organismal Development, Tissue Morphology	morphology	Morphology of spleen	0.0211	ICOS,DCK,CD55,SIRPA,USP21	5
Cell-To-Cell Signaling and Interaction, Cellular Assembly and Organization, Cellular Function and Maintenance	formation	Formation of focal adhesions	0.0215	CFL1,CEACAM1,AIMP1	3
Cancer, Organismal Injury and Abnormalities	benign neoplasia	Benign Tumors	0.0216	AXIN2,CDHR5,MAPKAPK5,CCNC,ATP1A1,NPTX2,DCK,CEACAM1,FAM20A,POLR1C	10
Organismal Injury and Abnormalities, Respiratory Disease	lung injury	Lung injury	0.0217	GC,ATP1A1,SULT1E1,XRCC4	4
Cellular Compromise, Inflammatory Response	degranulation	Degranulation of phagocytes	0.0217	CD84,SIRPA,PPBP	3
Organismal Injury and Abnormalities, Renal and Urological Disease	acute tubular necrosis	Acute tubular necrosis	0.0224	CLEC4E	1
Cell Signaling, Post-Translational Modification, Protein Synthesis	assembly	Assembly of cytochrome-c oxidase	0.0224	SURF1	1
Cardiovascular System Development and Function, Cell Death and Survival	cell viability	Cell viability of microvascular endothelial cells	0.0224	CEACAM1	1
Cell Death and Survival	cytolysis	Cytolysis of colorectal cancer cell lines	0.0224	CEACAM1	1
Endocrine System Disorders, Organismal Injury and Abnormalities, Reproductive System Disease	damage	Damage of seminiferous tubule	0.0224	SULT1E1	1
Cell-mediated Immune Response, Cellular Development, Cellular Function and Maintenance, Cellular Growth and Proliferation, Embryonic Development, Hematological System Development and Function, Hematopoiesis, Lymphoid Tissue Structure and Development, Organ Development, Organismal Development, Tissue Development	differentiation	Differentiation of DN2 cells	0.0224	XRCC4	1
Cellular Development, Cellular Growth and Proliferation, Embryonic Development, Endocrine System Development and Function, Organ Development, Organismal Development, Reproductive System Development and Function, Tissue Development	formation	Formation of spermatocytes	0.0224	FKBP6	1
Cell-mediated Immune Response, Cellular Function and Maintenance, Hematological System Development and Function	homeostasis	Homeostasis of TREG cells	0.0224	ICOS	1
Cellular Function and Maintenance	internalization	Internalization of Neisseria gonorrhoeae	0.0224	CEACAM1	1
Cell-mediated Immune Response, Cellular Movement, Hematological System Development and Function, Immune Cell Trafficking	migration	Migration of effector memory T lymphocytes	0.0224	ICOS	1
Cell Cycle, Hepatic System Development and Function	mitogenesis	Mitogenesis of hepatocytes	0.0224	CEACAM1	1
Cell-To-Cell Signaling and Interaction, Cellular Function and Maintenance, Hematological System Development and Function, Inflammatory Response	phagocytosis	Phagocytosis of blood platelets	0.0224	SIRPA	1
Cellular Assembly and Organization	quantity	Quantity of actin bundles	0.0224	CFL1	1
Lipid Metabolism, Molecular Transport, Small Molecule Biochemistry	redistribution	Redistribution of cholesterol	0.0224	ATP1A1	1
Cellular Assembly and Organization, Cellular Function and Maintenance, Protein Trafficking	sequestration	Sequestration of G-actin	0.0224	SCIN	1
Cell-To-Cell Signaling and Interaction, Cell-mediated Immune Response, Hematological System Development and Function, Inflammatory Response	Th2 immune response	Th2 immune response of CD4+ T-lymphocytes	0.0224	FURIN	1
Cardiovascular System Development and Function, Embryonic Development, Organismal Development, Tissue Development	vascularization	Vascularization of chorioallantoic membrane	0.0224	CEACAM1	1
Cellular Growth and Proliferation, Connective Tissue Development and Function, Tissue Development	proliferation	Proliferation of connective tissue cells	0.0225	AXIN2,SLURP1,AMBN,CEACAM1,AIMP1,XRCC4,PPBP	7
Metabolic Disease, Organismal Injury and Abnormalities	amyloidosis	Amyloidosis	0.0229	GC,APBB2,CD33,CFL1,ATP1A1,SIRPA,FURIN	7
Cellular Movement	cellular infiltration	Cellular infiltration by myeloid cells	0.0231	CLEC4E,ICOS,CD55,SULT1E1,PPBP	5
Cellular Function and Maintenance, Hematological System Development and Function	function	Function of macrophages	0.0231	CLEC4E,SIRPA,SIGLEC9	3
Cellular Movement	cell movement	Cell movement of myeloid cells	0.0233	CLEC4E,ICOS,CEACAM1,CD55,SIRPA,SULT1E1,PPBP	7
Cell-To-Cell Signaling and Interaction	immune response	Immune response of myeloid cells	0.0234	CCNC,ICOS,ATP1A1,SIRPA	4
Cancer, Organismal Injury and Abnormalities	generation	Generation of tumor	0.0236	ICOS,AMBN,ATP1A1,CEACAM1,CD200R1L,FAM20A,LRTM2,USP21,PRH1,CD33,LILRB2,CD84,NRBP1,SCIN,SGCB,SPOCK1,CDHR5,MAPKAPK5,RNF165,PSD2,PSME1,SULT1E1,PPBP,APBB2,TREML4,CD55,TMEM59L,SERPINA9,FKBP6,POLR1C,KCNE2,B3GNT2,EVI2B,SHISA3,MED4,AXIN2,GSTM1,SLC9B2,PSG5,SIRPA,XRCC4,TMIE,CTBS,PRB4,ASPRV1,S100A13,AIMP1,CTSH,SLURP1,C6orf226,NPTX2,FURIN,SIGLEC9	53
Cell-To-Cell Signaling and Interaction, Hematological System Development and Function, Immune Cell Trafficking, Inflammatory Response	activation	Activation of macrophages	0.0238	GC,CLEC4E,CD84,SIRPA	4
Cancer, Organismal Injury and Abnormalities	mediastinal neoplasm	Mediastinal neoplasm	0.0245	DCK,XRCC4,SHISA3	3
Cellular Movement, Hematological System Development and Function, Immune Cell Trafficking	migration	Migration of granulocytes	0.0245	CEACAM1,SIRPA,PPBP	3
Cancer, Hematological Disease, Immunological Disease, Organismal Injury and Abnormalities	mature T-cell neoplasm	Mature T-cell neoplasm	0.0247	AXIN2,CTSH,LILRB2,AMBN,ICOS,DCK,SIRPA,LRTM2,CTBS,PRH1	10
Cancer, Hematological Disease, Immunological Disease, Organismal Injury and Abnormalities	T-cell leukemia	T-cell leukemia	0.0249	CD33,LILRB2,AMBN,DCK,SIRPA,CTBS,PRH1	7
Cancer, Organismal Injury and Abnormalities, Reproductive System Disease	ductal breast carcinoma	Invasive ductal breast carcinoma	0.0251	ICOS,XRCC4,SHISA3	3
Cell Morphology, Organ Morphology, Organismal Injury and Abnormalities, Skeletal and Muscular Disorders, Skeletal and Muscular System Development and Function, Tissue Morphology	abnormal morphology	Abnormal morphology of sarcolemma	0.0252	SGCB	1
Humoral Immune Response, Inflammatory Response	alternative complement pathway activation	Alternative complement pathway activation	0.0252	CD55	1
Cell Morphology	branching	Branching of actin filaments	0.0252	CFL1	1
Cancer, Hematological Disease, Immunological Disease, Organismal Injury and Abnormalities	CD19 positive diffuse large B cell lymphoma	CD19 positive diffuse large B cell lymphoma	0.0252	DCK	1
Cell Death and Survival, Embryonic Development, Organismal Injury and Abnormalities	cell death	Cell death of neuroblasts	0.0252	XRCC4	1
Skeletal and Muscular System Development and Function	closure	Closure of suture	0.0252	AMBN	1
Ophthalmic Disease, Organismal Injury and Abnormalities	development	Development of cataract	0.0252	APBB2	1
Cardiovascular System Development and Function, Organismal Development, Tissue Development	development	Development of vascular tissue	0.0252	FURIN	1
Behavior	discriminatory learning	Discriminatory learning	0.0252	NPTX2	1
Digestive System Development and Function, Organ Morphology, Organismal Development, Organismal Injury and Abnormalities	hypertrophy	Hypertrophy of stomach	0.0252	KCNE2	1
Developmental Disorder, Organismal Injury and Abnormalities, Reproductive System Disease	hypoplasia	Hypoplasia of labyrinthine zone of placenta	0.0252	CCNC	1
Infectious Diseases, Neurological Disease, Organismal Injury and Abnormalities	infection	Infection of neurons	0.0252	CEACAM1	1
Cancer, Cellular Movement, Connective Tissue Disorders, Organismal Injury and Abnormalities	invasion	Invasion of fibroblast-like synoviocytes	0.0252	DCK	1
Hematological System Development and Function, Immunological Disease, Lymphoid Tissue Structure and Development, Organ Morphology, Organismal Development, Organismal Injury and Abnormalities, Tissue Morphology	lack	Lack of white pulp	0.0252	DCK	1
Cancer, Organismal Injury and Abnormalities	CD274 positive head and neck squamous cell carcinoma	Metastatic CD274 positive head and neck squamous cell carcinoma	0.0252	ICOS	1
Cancer, Dermatological Diseases and Conditions, Organismal Injury and Abnormalities, Tumor Morphology	progression	Progression of skin tumor	0.0252	MAPKAPK5	1
Cancer, Hematological Disease, Immunological Disease, Organismal Injury and Abnormalities	CD19 positive non-Hodgkin lymphoma	Relapsed CD19 positive non-Hodgkin lymphoma	0.0252	DCK	1
Cellular Assembly and Organization, Cellular Function and Maintenance, Hematological System Development and Function	release	Release of alpha granules	0.0252	CEACAM1	1
Cellular Assembly and Organization, Cellular Function and Maintenance, Hematological System Development and Function	release	Release of dense granule	0.0252	CEACAM1	1
Cell Death and Survival	survival	Survival of neural stem cells	0.0252	MCFD2	1
Auditory and Vestibular System Development and Function, Organ Morphology, Organismal Development	thickness	Thickness of ear	0.0252	CLEC4E	1
Dermatological Diseases and Conditions, Infectious Diseases, Organismal Injury and Abnormalities	tinea corporis	Tinea corporis	0.0252	ATP1A1	1
Cellular Movement, Hematological System Development and Function, Hypersensitivity Response, Immune Cell Trafficking	transmigration	Transmigration of eosinophils	0.0252	SIRPA	1
Cancer, Organismal Injury and Abnormalities	tumorigenesis	Tumorigenesis of cancer stem cells	0.0252	CEACAM1	1
Cancer, Endocrine System Disorders, Organismal Injury and Abnormalities	tumorigenesis	Tumorigenesis of neuroendocrine carcinoma	0.0252	GSTM1	1
Cell-mediated Immune Response, Cellular Development, Cellular Function and Maintenance, Cellular Growth and Proliferation, Embryonic Development, Hematological System Development and Function, Hematopoiesis, Lymphoid Tissue Structure and Development, Organ Development, Organismal Development, Tissue Development	generation	Generation of helper T lymphocytes	0.0253	ICOS,FURIN	2
Cellular Compromise, Inflammatory Response	degranulation	Degranulation of myeloid cells	0.0254	CD84,SIRPA,PPBP	3
Endocrine System Development and Function, Molecular Transport, Small Molecule Biochemistry	concentration	Concentration of hormone	0.0257	KCNE2,SLURP1,SLC9B2,CEACAM1,SULT1E1	5
Organismal Injury and Abnormalities, Renal and Urological Disease	acute renal failure	Acute renal failure	0.0258	CLEC4E,ATP1A1	2
Immunological Disease, Neurological Disease, Organismal Injury and Abnormalities, Skeletal and Muscular Disorders	myasthenia gravis	Myasthenia gravis	0.0258	ICOS,CD55	2
Organismal Development, Organismal Injury and Abnormalities	abnormal morphology	Abnormal morphology of abdomen	0.026	KCNE2,ICOS,DCK,CEACAM1,CD55,FAM20A,SIRPA,USP21,CTBS	9
Lipid Metabolism, Molecular Transport, Small Molecule Biochemistry	uptake	Uptake of lipid	0.0263	GC,CD33,PPBP	3
Post-Translational Modification	phosphorylation	Phosphorylation of protein	0.0263	AXIN2,CD33,CFL1,MAPKAPK5,CD55,FAM20A,SIRPA	7
Connective Tissue Disorders, Developmental Disorder, Organismal Injury and Abnormalities, Skeletal and Muscular Disorders	craniosynostosis	Craniosynostosis	0.0269	AXIN2,POLR1C	2
Infectious Diseases, Organismal Injury and Abnormalities	mycosis	Fungal Infection	0.0269	CLEC4E,ATP1A1	2
Cancer, Organismal Injury and Abnormalities	head and neck cancer	Head and neck cancer	0.0271	ICOS,ATP1A1,CEACAM1,CD200R1L,FAM20A,LRTM2,PRH1,CD33,LILRB2,CCNC,CD84,DCK,NRBP1,SCIN,SGCB,CDHR5,SPOCK1,MAPKAPK5,RNF165,PSD2,SULT1E1,APBB2,CD55,SERPINA9,POLR1C,DYNAP,KCNE2,GC,EVI2B,SHISA3,MED4,AXIN2,CFL1,GSTM1,TP53I11,SLC9B2,PSG5,SIRPA,XRCC4,TMIE,CTBS,PRB4,SURF1,ASPRV1,AIMP1,CTSH,SLURP1,NPTX2,MCFD2,FURIN,SIGLEC9	51
Hematological System Development and Function, Lymphoid Tissue Structure and Development, Tissue Morphology	morphology	Morphology of lymphoid tissue	0.0275	ICOS,CD84,DCK,CD55,SIRPA,USP21	6
Cardiovascular Disease, Organismal Injury and Abnormalities	ventricular tachycardia	Ventricular tachycardia	0.0275	KCNE2,ATP1A1	2
Cancer, Gastrointestinal Disease, Organismal Injury and Abnormalities, Respiratory Disease	CD274 positive hypopharyngeal squamous cell carcinoma	CD274 positive hypopharyngeal squamous cell carcinoma	0.0279	ICOS	1
Cancer, Organismal Injury and Abnormalities, Respiratory Disease	CD274 positive laryngeal squamous cell carcinoma	CD274 positive laryngeal squamous cell carcinoma	0.0279	ICOS	1
Cancer, Gastrointestinal Disease, Organismal Injury and Abnormalities	CD274 positive oral squamous cell carcinoma	CD274 positive oral squamous cell carcinoma	0.0279	ICOS	1
Cancer, Gastrointestinal Disease, Organismal Injury and Abnormalities, Respiratory Disease	CD274 positive oropharyngeal squamous cell carcinoma	CD274 positive oropharyngeal squamous cell carcinoma	0.0279	ICOS	1
Cardiovascular Disease, Organismal Injury and Abnormalities	cardia bifida	Cardia bifida	0.0279	FURIN	1
Cell Death and Survival	cytolysis	Cytolysis of lung cancer cell lines	0.0279	TP53I11	1
Cell-mediated Immune Response, Cellular Development, Cellular Function and Maintenance, Cellular Growth and Proliferation, Embryonic Development, Hematological System Development and Function, Hematopoiesis, Lymphoid Tissue Structure and Development, Organ Development, Organismal Development, Tissue Development	differentiation	Differentiation of effector helper T lymphocyte	0.0279	ICOS	1
Cellular Movement, Hematological System Development and Function, Immune Cell Trafficking, Inflammatory Response	emigration	Emigration of dendritic cells	0.0279	SIRPA	1
Cellular Development, Cellular Growth and Proliferation, Hematological System Development and Function, Lymphoid Tissue Structure and Development	expansion	Expansion of Th2 cells	0.0279	ICOS	1
Cancer, Cardiovascular Disease, Developmental Disorder, Hematological Disease, Hereditary Disorder, Metabolic Disease, Organismal Injury and Abnormalities, Skeletal and Muscular Disorders	FANCC IVS-4 mutation positive Fanconi anemia	FANCC IVS-4 mutation positive Fanconi anemia	0.0279	DCK	1
Cellular Function and Maintenance	function	Function of Langerhans cells	0.0279	SIRPA	1
Cancer, Gastrointestinal Disease, Organismal Injury and Abnormalities	hyperplasia	Hyperplasia of stomach tissue	0.0279	KCNE2	1
Cardiovascular Disease, Organismal Injury and Abnormalities, Renal and Urological Disease	ischemic acute renal failure	Ischemic acute renal failure	0.0279	ATP1A1	1
Cardiovascular System Development and Function, Embryonic Development, Organ Development, Organ Morphology, Organismal Development, Tissue Development	morphogenesis	Morphogenesis of mitral valve	0.0279	AXIN2	1
Cardiovascular Disease, Organismal Injury and Abnormalities	non-obstructive coronary artery disease	Non-obstructive coronary artery disease	0.0279	KCNE2	1
Cancer, Hematological Disease, Immunological Disease, Organismal Injury and Abnormalities	p53 mutation positive acute myeloid leukemia	P53 mutation positive acute myeloid leukemia	0.0279	DCK	1
Cancer, Hematological Disease, Immunological Disease, Organismal Injury and Abnormalities	CD19 positive non-Hodgkin lymphoma	Refractory CD19 positive non-Hodgkin lymphoma	0.0279	DCK	1
Cancer, Hematological Disease, Immunological Disease, Organismal Injury and Abnormalities	type M3 acute myeloid leukemia	Refractory type M3 acute myeloid leukemia	0.0279	CD33	1
Cancer, Hematological Disease, Immunological Disease, Organismal Injury and Abnormalities	T-cell/histiocyte rich large B-cell lymphoma	Stable disease stage T-cell/histiocyte rich large B-cell lymphoma	0.0279	DCK	1
Dermatological Diseases and Conditions, Infectious Diseases, Organismal Injury and Abnormalities	tinea cruris	Tinea cruris	0.0279	ATP1A1	1
Cancer, Dermatological Diseases and Conditions, Organismal Injury and Abnormalities	development	Development of skin tumor	0.028	GSTM1,MAPKAPK5	2
Reproductive System Development and Function	gestation	Gestation	0.028	PSG5,SULT1E1	2
Cellular Movement, Hematological System Development and Function, Immune Cell Trafficking	transmigration	Transmigration of granulocytes	0.028	SIRPA,PPBP	2
Cell Death and Survival, Organismal Injury and Abnormalities	necrosis	Necrosis	0.029	SGCB,SPOCK1,ICOS,SURF1,ATP1A1,CEACAM1,AIMP1,PPBP,AXIN2,CD33,GSTM1,CCNC,SLC9B2,DCK,CD55,SCIN,SIRPA,POLR1C,XRCC4,FURIN,SIGLEC9	21
Cell Death and Survival	cell viability	Cell viability of melanoma cell lines	0.0292	GSTM1,AIMP1	2
Neurological Disease, Organismal Injury and Abnormalities	leukoencephalopathy	Leukoencephalopathy	0.0297	SURF1,AIMP1,POLR1C	3
Cancer, Gastrointestinal Disease, Organismal Injury and Abnormalities	digestive organ tumor	Digestive organ tumor	0.0299	ICOS,AMBN,ATP1A1,CEACAM1,CD200R1L,FAM20A,LRTM2,USP21,PRH1,CD33,LILRB2,CD84,DCK,NRBP1,SCIN,SGCB,SPOCK1,CDHR5,MAPKAPK5,RNF165,PSD2,SULT1E1,PPBP,APBB2,TREML4,TMEM59L,SERPINA9,FKBP6,POLR1C,DYNAP,KCNE2,GC,CLEC4E,B3GNT2,EVI2B,SHISA3,MED4,AXIN2,CFL1,GSTM1,SLC9B2,PSG5,SIRPA,XRCC4,TMIE,CTBS,IGFL4,PRB4,SURF1,ASPRV1,AIMP1,CTSH,NPTX2,FURIN,SIGLEC9	55
Molecular Transport	secretion	Secretion of molecule	0.03	KCNE2,CD33,LILRB2,CFL1,ICOS,SULT1E1	6
Cellular Assembly and Organization, Cellular Compromise	depolymerization	Depolymerization of filaments	0.0303	GSTM1,CFL1	2
Cancer, Organismal Injury and Abnormalities	intraabdominal organ tumor	Intraabdominal organ tumor	0.0303	ICOS,AMBN,ATP1A1,CEACAM1,CD200R1L,FAM20A,LRTM2,USP21,PRH1,CD33,LILRB2,CD84,DCK,NRBP1,SCIN,SGCB,SPOCK1,CDHR5,MAPKAPK5,RNF165,PSD2,PSME1,SULT1E1,PPBP,APBB2,TREML4,CD55,TMEM59L,SERPINA9,FKBP6,POLR1C,DYNAP,KCNE2,GC,CLEC4E,B3GNT2,EVI2B,SHISA3,MED4,AXIN2,CFL1,GSTM1,SLC9B2,PSG5,SIRPA,XRCC4,TMIE,CTBS,IGFL4,PRB4,SURF1,ASPRV1,AIMP1,CTSH,NPTX2,FURIN,SIGLEC9	57
Cell Morphology, Endocrine System Disorders, Organ Morphology, Organismal Development, Organismal Injury and Abnormalities, Reproductive System Development and Function, Reproductive System Disease, Tissue Morphology	abnormal morphology	Abnormal morphology of Leydig cells	0.0307	SULT1E1	1
Lipid Metabolism, Molecular Transport, Small Molecule Biochemistry	accumulation	Accumulation of diacylglycerol	0.0307	CLEC4E	1
Cell-To-Cell Signaling and Interaction, Hematological System Development and Function, Immune Cell Trafficking, Inflammatory Response	activation	Activation of type 2 innate lymphoid cells	0.0307	ICOS	1
Cell Death and Survival	apoptosis	Apoptosis of colon cells	0.0307	CEACAM1	1
Cancer, Hematological Disease, Immunological Disease, Organismal Injury and Abnormalities	CD20 negative B-cell non-Hodgkin lymphoma	CD20 negative B-cell non-Hodgkin lymphoma	0.0307	DCK	1
Small Molecule Biochemistry	catabolism	Catabolism of ethanol	0.0307	SULT1E1	1
Cancer, Hematological Disease, Immunological Disease, Organismal Injury and Abnormalities	de novo FAB M0 acute myeloid leukemia	De novo FAB M0 acute myeloid leukemia	0.0307	DCK	1
Cellular Development, Cellular Growth and Proliferation, Hematological System Development and Function, Hematopoiesis, Lymphoid Tissue Structure and Development, Tissue Development	differentiation	Differentiation of M2 macrophages	0.0307	SIGLEC9	1
Cancer, Hematological Disease, Immunological Disease, Organismal Injury and Abnormalities	type M3 acute myeloid leukemia	Early stage type M3 acute myeloid leukemia	0.0307	CD33	1
Embryonic Development	elongation	Elongation of primitive streak	0.0307	FURIN	1
Organismal Functions	exercise endurance	Exercise endurance	0.0307	ATP1A1	1
Organismal Survival	lifespan	Extended lifespan	0.0307	SURF1	1
Cancer, Endocrine System Disorders, Gastrointestinal Disease, Organismal Injury and Abnormalities	growth	Growth of pancreatic ductal adenocarcinoma	0.0307	USP21	1
Cell Death and Survival	killing	Killing of breast cancer cell lines	0.0307	SIRPA	1
Cancer, Hematological Disease, Immunological Disease, Organismal Injury and Abnormalities	non-promyelocytic acute myeloid leukemia	Non-promyelocytic acute myeloid leukemia	0.0307	CD33	1
Cancer, Hematological Disease, Immunological Disease, Organismal Injury and Abnormalities	TP53 positive leukemia	Relapsed TP53 positive leukemia	0.0307	DCK	1
Cellular Compromise	severing	Severing of actin filaments	0.0307	SCIN	1
Cardiovascular Disease, Hematological Disease, Organismal Injury and Abnormalities	stabilization	Stabilization of thrombus	0.0307	CEACAM1	1
Cancer, Hematological Disease, Immunological Disease, Organismal Injury and Abnormalities	t(15;17) mutation negative de novo acute myeloid leukemia type M1	T(15;17) mutation negative de novo acute myeloid leukemia type M1	0.0307	DCK	1
Cancer, Hematological Disease, Immunological Disease, Organismal Injury and Abnormalities	t(15;17) mutation negative de novo acute myeloid leukemia type M2	T(15;17) mutation negative de novo acute myeloid leukemia type M2	0.0307	DCK	1
Cancer, Hematological Disease, Immunological Disease, Organismal Injury and Abnormalities	t(15;17) mutation negative de novo acute myeloid leukemia type M4	T(15;17) mutation negative de novo acute myeloid leukemia type M4	0.0307	DCK	1
Cancer, Hematological Disease, Immunological Disease, Organismal Injury and Abnormalities	t(15;17) mutation negative de novo acute myeloid leukemia type M5	T(15;17) mutation negative de novo acute myeloid leukemia type M5	0.0307	DCK	1
Dermatological Diseases and Conditions, Infectious Diseases, Organismal Injury and Abnormalities	tinea pedis	Tinea pedis	0.0307	ATP1A1	1
Cancer, Dermatological Diseases and Conditions, Organismal Injury and Abnormalities	tumorigenesis	Tumorigenesis of skin basal cell carcinoma	0.0307	GSTM1	1
Cell-To-Cell Signaling and Interaction	detachment	Detachment of cells	0.0309	AMBN,SIGLEC9	2
Dermatological Diseases and Conditions, Infectious Diseases, Organismal Injury and Abnormalities	leprosy	Leprosy	0.0309	AIMP1,SIRPA	2
Infectious Diseases, Organismal Injury and Abnormalities	infection	Viral Infection	0.0311	KCNE2,CLEC4E,ICOS,ATP1A1,CEACAM1,AIMP1,PPBP,USP21,MED4,CFL1,GSTM1,CD55,NRBP1,XRCC4,FURIN	15
Cell-mediated Immune Response, Cellular Development, Cellular Function and Maintenance, Cellular Growth and Proliferation, Embryonic Development, Hematological System Development and Function, Hematopoiesis, Lymphoid Tissue Structure and Development, Organ Development, Organismal Development, Tissue Development	differentiation	Differentiation of T lymphocytes	0.0317	CLEC4E,LILRB2,ICOS,DCK,XRCC4	5
Embryonic Development, Organismal Development, Tissue Development	development	Development of extraembryonic tissue	0.0321	SLURP1,FURIN	2
Cancer, Organismal Injury and Abnormalities, Tissue Morphology	quantity	Quantity of secondary tumor	0.0321	MAPKAPK5,SIGLEC9	2
Cancer, Hematological Disease, Immunological Disease, Organismal Injury and Abnormalities	secondary acute myeloid leukemia	Secondary acute myeloid leukemia	0.0321	CD33,DCK	2
Developmental Disorder, Organismal Injury and Abnormalities	hypoplasia	Hypoplasia	0.0328	APBB2,CCNC,AMBN,DCK,FAM20A,XRCC4	6
Cardiovascular Disease, Neurological Disease, Organismal Injury and Abnormalities, Skeletal and Muscular Disorders	primary cardiomyopathy	Primary cardiomyopathy	0.033	SGCB,KCNE2,POLR1C	3
Cell Cycle	cleavage	Cleavage of cells	0.0333	CCNC,AIMP1,XRCC4	3
Developmental Disorder, Embryonic Development, Organismal Development, Organismal Injury and Abnormalities, Tissue Morphology	abnormal morphology	Abnormal morphology of cortical marginal zone	0.0334	APBB2	1
Lipid Metabolism, Molecular Transport, Small Molecule Biochemistry, Vitamin and Mineral Metabolism	abnormal quantity	Abnormal quantity of vitamin D	0.0334	GC	1
Cell Signaling, Post-Translational Modification, Protein Synthesis	actin capping	Actin capping	0.0334	SCIN	1
Inflammatory Disease, Organismal Injury and Abnormalities, Respiratory Disease	airway hyperresponsiveness	Airway hyperresponsiveness of lung	0.0334	ICOS	1
Cardiovascular Disease, Developmental Disorder, Hereditary Disorder, Organismal Injury and Abnormalities	congenital long QT syndrome	Autosomal dominant congenital long QT syndrome	0.0334	KCNE2	1
Cellular Movement, Nervous System Development and Function	chemotaxis	Chemotaxis of nervous tissue cell lines	0.0334	SIRPA	1
Cellular Growth and Proliferation	cytostasis	Cytostasis of prostate cancer cell lines	0.0334	CEACAM1	1
Cancer, Hematological Disease, Immunological Disease, Organismal Injury and Abnormalities	de novo FAB M6 acute myeloid leukemia	De novo FAB M6 acute myeloid leukemia	0.0334	DCK	1
Cellular Compromise, Organismal Injury and Abnormalities, Skeletal and Muscular Disorders, Tissue Morphology	degeneration	Degeneration of myofiber in skeletal muscle	0.0334	SGCB	1
Cell-mediated Immune Response, Cellular Development, Cellular Function and Maintenance, Cellular Growth and Proliferation, Embryonic Development, Hematological System Development and Function, Hematopoiesis, Lymphoid Tissue Structure and Development, Organ Development, Organismal Development, Tissue Development	differentiation	Differentiation of Tr1 cells	0.0334	ICOS	1
Cellular Development, Connective Tissue Development and Function, Tissue Development	differentiation	Differentiation of osteoclast-like cells	0.0334	SIRPA	1
Embryonic Development, Organismal Development, Tissue Morphology	fusion	Fusion of allantois	0.0334	FURIN	1
Embryonic Development, Organismal Development, Tissue Morphology	fusion	Fusion of chorion	0.0334	FURIN	1
Cellular Growth and Proliferation, Organismal Development	growth	Growth of Bacillus subtilis subsp. spizizenii	0.0334	PPBP	1
Developmental Disorder, Immunological Disease, Inflammatory Disease, Neurological Disease, Organismal Injury and Abnormalities, Skeletal and Muscular Disorders	highly active relapsing multiple sclerosis	Highly active relapsing multiple sclerosis	0.0334	DCK	1
Cellular Function and Maintenance, Small Molecule Biochemistry	homeostasis	Homeostasis of K+	0.0334	ATP1A1	1
Cancer, Gastrointestinal Disease, Organismal Injury and Abnormalities	mixed intestinal and diffuse adenocarcinoma-unclassifiable	Mixed intestinal and diffuse adenocarcinoma-unclassifiable	0.0334	AXIN2	1
Cancer, Hematological Disease, Immunological Disease, Organismal Injury and Abnormalities	chronic lymphocytic leukemia	Pretreated chronic lymphocytic leukemia	0.0334	DCK	1
Endocrine System Development and Function, Protein Synthesis, Small Molecule Biochemistry	processing	Processing of peptide hormone derivative	0.0334	FURIN	1
Cancer, Organismal Injury and Abnormalities	CD274 positive head and neck squamous cell carcinoma	Recurrent CD274 positive head and neck squamous cell carcinoma	0.0334	ICOS	1
Cancer, Cardiovascular Disease, Hematological Disease, Organismal Injury and Abnormalities	refractory anemia with excess blasts type 1	Refractory anemia with excess blasts type 1	0.0334	DCK	1
Cancer, Hematological Disease, Immunological Disease, Organismal Injury and Abnormalities	FLT3 internal tandem duplication positive acute myeloid leukemia	Relapsed FLT3 internal tandem duplication positive acute myeloid leukemia	0.0334	DCK	1
Cancer, Hematological Disease, Immunological Disease, Organismal Injury and Abnormalities	hairy cell leukemia	Relapsed hairy cell leukemia	0.0334	DCK	1
Cancer, Hematological Disease, Immunological Disease, Organismal Injury and Abnormalities	type M3 acute myeloid leukemia	Relapsed type M3 acute myeloid leukemia	0.0334	CD33	1
Cancer, Hematological Disease, Immunological Disease, Organismal Injury and Abnormalities	smouldering mastocytosis	Smouldering mastocytosis	0.0334	DCK	1
Cell Death and Survival, Hematological System Development and Function, Organismal Injury and Abnormalities	survival	Survival of regulatory T lymphocytes	0.0334	ICOS	1
Cancer, Hematological Disease, Immunological Disease, Organismal Injury and Abnormalities	hairy cell leukemia variant	Symptomatic stage hairy cell leukemia variant	0.0334	DCK	1
Cancer, Hematological Disease, Immunological Disease, Organismal Injury and Abnormalities	chronic lymphocytic leukemia	Untreated chronic lymphocytic leukemia	0.0334	DCK	1
Cell-mediated Immune Response, Cellular Development, Cellular Function and Maintenance, Cellular Growth and Proliferation, Embryonic Development, Hematological System Development and Function, Hematopoiesis, Lymphoid Tissue Structure and Development, Organ Development, Organismal Development, Tissue Development	development	T cell development	0.0342	CLEC4E,LILRB2,ICOS,DCK,XRCC4,FURIN	6
Cell Death and Survival, Organismal Injury and Abnormalities	apoptosis	Apoptosis of leukemia cell lines	0.0343	CEACAM1,CD55,SCIN,AIMP1	4
Post-Translational Modification, Protein Folding	folding	Folding of protein	0.0345	TBCA,FKBP6	2
Cell-To-Cell Signaling and Interaction, Hematological System Development and Function, Inflammatory Response	binding	Binding of blood platelets	0.0351	CD84,CEACAM1	2
Cell-mediated Immune Response, Cellular Development, Cellular Function and Maintenance, Cellular Growth and Proliferation, Embryonic Development, Hematological System Development and Function, Hematopoiesis, Lymphoid Tissue Structure and Development, Organ Development, Organismal Development, Tissue Development	differentiation	Differentiation of regulatory T lymphocytes	0.0351	LILRB2,ICOS	2
Dermatological Diseases and Conditions, Immunological Disease, Inflammatory Disease, Organismal Injury and Abnormalities	lichen planus	Lichen planus	0.0357	SLURP1,CFL1	2
Cell-To-Cell Signaling and Interaction, Hematological System Development and Function, Immune Cell Trafficking, Inflammatory Response	activation	Activation of CD4-positive alpha-beta T cell	0.0362	CD55	1
Cell-To-Cell Signaling and Interaction, Hematological System Development and Function, Immune Cell Trafficking, Inflammatory Response	adhesion	Adhesion of bone marrow-derived neutrophils	0.0362	CEACAM1	1
Organismal Injury and Abnormalities, Psychological Disorders	anxiety disorder with agitation	Anxiety disorder with agitation	0.0362	ATP1A1	1
Cell Death and Survival, Organismal Injury and Abnormalities, Renal and Urological Disease	apoptosis	Apoptosis of proximal tubule cells	0.0362	ATP1A1	1
Embryonic Development, Organ Development, Organ Morphology, Organismal Development, Respiratory System Development and Function, Tissue Development	branching morphogenesis	Branching morphogenesis of lung	0.0362	CTSH	1
Cell Cycle	cell cycle progression	Cell cycle progression of pheochromocytoma cell lines	0.0362	APBB2	1
Post-Translational Modification, Protein Degradation, Protein Synthesis	cleavage	Cleavage of glycoprotein	0.0362	FURIN	1
Cancer, Dermatological Diseases and Conditions, Hematological Disease, Immunological Disease, Organismal Injury and Abnormalities	cutaneous mastocytosis	Cutaneous mastocytosis	0.0362	DCK	1
Cellular Compromise, Hypersensitivity Response, Inflammatory Response	degranulation	Degranulation of eosinophils	0.0362	SIRPA	1
Embryonic Development, Hematological System Development and Function, Humoral Immune Response, Lymphoid Tissue Structure and Development, Organ Development, Organismal Development, Tissue Development	development	Development of germinal center	0.0362	ICOS	1
Cellular Development, Cellular Growth and Proliferation, Hematological System Development and Function, Lymphoid Tissue Structure and Development	expansion	Expansion of Th1 cells	0.0362	ICOS	1
Carbohydrate Metabolism	homeostasis	Homeostasis of glycogen	0.0362	CEACAM1	1
Developmental Disorder, Embryonic Development, Organismal Development, Organismal Injury and Abnormalities, Tissue Morphology	lack	Lack of chorion	0.0362	FURIN	1
Nucleic Acid Metabolism, Small Molecule Biochemistry	metabolism	Metabolism of phosphoadenosine phosphosulfate	0.0362	SULT1E1	1
Cancer, Developmental Disorder, Endocrine System Disorders, Gastrointestinal Disease, Hematological Disease, Hereditary Disorder, Immunological Disease, Organismal Injury and Abnormalities	Shwachman syndrome	Shwachman syndrome	0.0362	DCK	1
Cardiovascular Disease, Hematological Disease, Organismal Injury and Abnormalities	size	Size of thrombus	0.0362	CEACAM1	1
Organismal Development	strength	Strength of mice	0.0362	CD55	1
Cell Death and Survival, Hematological System Development and Function, Organismal Injury and Abnormalities	survival	Survival of CD4+ T-lymphocytes	0.0362	ICOS	1
Endocrine System Disorders, Gastrointestinal Disease, Immunological Disease, Metabolic Disease, Organismal Injury and Abnormalities	insulin-dependent diabetes mellitus	Insulin-dependent diabetes mellitus	0.0362	GC,CTSH,MAPKAPK5,ICOS,CD84	5
Cellular Movement	cell movement	Cell movement of lymphoma cell lines	0.037	SIRPA,PPBP	2
Cell-To-Cell Signaling and Interaction, Cellular Function and Maintenance, Hematological System Development and Function, Inflammatory Response	phagocytosis	Phagocytosis of red blood cells	0.037	CCNC,SIRPA	2
Cell Signaling, Molecular Transport, Vitamin and Mineral Metabolism	mobilization	Mobilization of Ca2+	0.0376	CD33,LILRB2,CD84,SIRPA	4
Endocrine System Development and Function, Molecular Transport, Protein Synthesis, Small Molecule Biochemistry	quantity	Quantity of insulin in blood	0.0378	SLURP1,SLC9B2,CEACAM1	3
Cell Morphology, Digestive System Development and Function, Gastrointestinal Disease, Hematological System Development and Function, Hepatic System Development and Function, Hepatic System Disease, Immunological Disease, Inflammatory Response, Organ Morphology, Organismal Development, Organismal Injury and Abnormalities	abnormal morphology	Abnormal morphology of Kupffer cells	0.0389	CTBS	1
Digestive System Development and Function, Gastrointestinal Disease, Organ Morphology, Organismal Development, Organismal Injury and Abnormalities	abnormal morphology	Abnormal morphology of enlarged stomach	0.0389	KCNE2	1
Cell-To-Cell Signaling and Interaction	adhesion	Adhesion of adenocarcinoma cell lines	0.0389	CEACAM1	1
Cell Death and Survival	apoptosis	Apoptosis of bone cell lines	0.0389	AXIN2	1
Cell Death and Survival, Embryonic Development, Organismal Injury and Abnormalities	apoptosis	Apoptosis of neural crest cells	0.0389	POLR1C	1
Cancer, Hematological Disease, Immunological Disease, Organismal Injury and Abnormalities	cytogenetically normal acute myeloid leukemia	Cytogenetically normal acute myeloid leukemia	0.0389	CEACAM1	1
Cell-mediated Immune Response, Cellular Development, Cellular Function and Maintenance, Cellular Growth and Proliferation, Embryonic Development, Hematological System Development and Function, Hematopoiesis, Lymphoid Tissue Structure and Development, Organ Development, Organismal Development, Tissue Development	development	Development of follicular T helper cells	0.0389	ICOS	1
Cancer, Hematological Disease, Immunological Disease, Organismal Injury and Abnormalities	extramedullary acute myeloid leukemia	Extramedullary acute myeloid leukemia	0.0389	CD33	1
Embryonic Development, Organismal Development, Tissue Development	formation	Formation of neural fold	0.0389	CFL1	1
Cell-mediated Immune Response, Lymphoid Tissue Structure and Development	frequency	Frequency of effector T lymphocytes	0.0389	ICOS	1
Cell-mediated Immune Response, Cellular Development, Cellular Function and Maintenance, Cellular Growth and Proliferation, Embryonic Development, Hematological System Development and Function, Hematopoiesis, Lymphoid Tissue Structure and Development, Organ Development, Organismal Development, Tissue Development	generation	Generation of Th1 cells	0.0389	FURIN	1
Cell Morphology	polarization	Polarization of Th1 cells	0.0389	ICOS	1
Protein Synthesis	quantity	Quantity of IL-17a in blood	0.0389	CLEC4E	1
Infectious Diseases, Organismal Injury and Abnormalities	replication	Replication of murine hepatitis virus strain A59	0.0389	CEACAM1	1
Gastrointestinal Disease, Organismal Injury and Abnormalities	nausea	Severe nausea	0.0389	ATP1A1	1
Gastrointestinal Disease, Organismal Injury and Abnormalities	vomiting	Severe vomiting	0.0389	ATP1A1	1
Cellular Assembly and Organization	stabilization	Stabilization of actin filaments	0.0389	CFL1	1
Neurological Disease, Organismal Injury and Abnormalities	progressive encephalopathy	Progressive encephalopathy	0.0391	GC,APBB2,CD33,CFL1,ATP1A1,S100A13,POLR1C,SIRPA,XRCC4	9
Hematological Disease, Immunological Disease, Organismal Injury and Abnormalities	lymphopenia	Lymphopenia	0.0395	ICOS,DCK	2
Cell Morphology, Tissue Morphology	morphology	Morphology of connective tissue cells	0.0397	AMBN,SURF1,FAM20A,SULT1E1	4
Hematological System Development and Function, Immunological Disease, Lymphoid Tissue Structure and Development, Organ Morphology, Organismal Development, Organismal Injury and Abnormalities, Tissue Morphology	abnormal morphology	Abnormal morphology of spleen	0.04	ICOS,DCK,SIRPA,USP21	4
Humoral Immune Response	class switching	Class switching	0.0402	ICOS,XRCC4	2
Cellular Function and Maintenance	internalization	Internalization of cells	0.0405	CCNC,SLC9B2,CEACAM1,SIRPA	4
Connective Tissue Development and Function, Skeletal and Muscular System Development and Function	remodeling	Remodeling of bone	0.0408	GC,CEACAM1,SCIN	3
Cell Morphology, Cellular Assembly and Organization, Cellular Function and Maintenance	reorganization	Reorganization of cytoskeleton	0.0408	CFL1,MAPKAPK5,SCIN	3
Developmental Disorder, Immunological Disease, Organismal Injury and Abnormalities	hypoplasia	Hypoplasia of thymus gland	0.0408	DCK,XRCC4	2
Dermatological Diseases and Conditions, Organ Morphology, Organismal Injury and Abnormalities	abnormal morphology	Abnormal morphology of wrinkled skin	0.0416	ASPRV1	1
Cancer, Hematological Disease, Immunological Disease, Organismal Injury and Abnormalities	acute lymphoid leukemia in remission	Acute lymphoid leukemia in remission	0.0416	DCK	1
Cell-To-Cell Signaling and Interaction	binding	Binding of E. coli	0.0416	CD55	1
Cell Death and Survival, Organismal Injury and Abnormalities, Skeletal and Muscular Disorders	cell death	Cell death of myofiber	0.0416	SGCB	1
Cancer, Hematological Disease, Immunological Disease, Organismal Injury and Abnormalities	FLT3 ITD mutation positive t(15;17) negative acute myeloid leukemia	FLT3 ITD mutation positive t(15;17) negative acute myeloid leukemia	0.0416	DCK	1
Cellular Function and Maintenance, Molecular Transport	flux	Flux of K+	0.0416	KCNE2	1
Cancer, Hematological Disease, Immunological Disease, Organismal Injury and Abnormalities	indolent systemic mastocytosis	Indolent systemic mastocytosis	0.0416	DCK	1
Connective Tissue Disorders, Infectious Diseases, Organismal Injury and Abnormalities	infection	Infection of fibroblasts	0.0416	USP21	1
Cancer, Hematological Disease, Immunological Disease, Organismal Injury and Abnormalities	inv(3) positive acute myeloid leukemia	Inv(3) positive acute myeloid leukemia	0.0416	DCK	1
Digestive System Development and Function, Organ Morphology, Organismal Development	length	Length of colon	0.0416	CD55	1
Connective Tissue Development and Function	mass	Mass of abdominal fat pad	0.0416	CEACAM1	1
Cancer, Hematological Disease, Immunological Disease, Organismal Injury and Abnormalities	natural killer cell lymphoblastic leukemia/lymphoma	Natural killer cell lymphoblastic leukemia/lymphoma	0.0416	DCK	1
Cancer, Hematological Disease, Organismal Injury and Abnormalities, Tumor Morphology	progressive ALK fusion positive malignant hematologic neoplasm	Progressive ALK fusion positive malignant hematologic neoplasm	0.0416	DCK	1
Cancer, Hematological Disease, Immunological Disease, Organismal Injury and Abnormalities, Tumor Morphology	diffuse large B-cell lymphoma	Progressive diffuse large B-cell lymphoma	0.0416	DCK	1
Hematological System Development and Function, Inflammatory Response, Tissue Morphology	quantity	Quantity of Langerhans cells	0.0416	SIRPA	1
Cancer, Hematological Disease, Immunological Disease, Organismal Injury and Abnormalities	ALK positive large B-cell lymphoma	Refractory ALK positive large B-cell lymphoma	0.0416	DCK	1
Cancer, Hematological Disease, Immunological Disease, Organismal Injury and Abnormalities	ALK positive large B-cell lymphoma	Relapsed ALK positive large B-cell lymphoma	0.0416	DCK	1
Endocrine System Disorders, Organismal Injury and Abnormalities	secondary hyperparathyroidism	Secondary hyperparathyroidism	0.0416	GC	1
Embryonic Development, Organismal Development, Tissue Morphology	thickness	Thickness of embryonic neuroepithelium	0.0416	CFL1	1
Cancer, Organismal Injury and Abnormalities	development	Development of benign tumor	0.0418	CDHR5,AXIN2,MAPKAPK5,ATP1A1,NPTX2,CEACAM1,POLR1C	7
Developmental Disorder, Hereditary Disorder, Neurological Disease, Organismal Injury and Abnormalities	autosomal recessive neurodevelopmental syndrome	Autosomal recessive neurodevelopmental syndrome	0.0421	VARS1,POLR1C	2
Hereditary Disorder, Neurological Disease, Organismal Injury and Abnormalities, Skeletal and Muscular Disorders	Charcot-Marie-Tooth disease	Charcot-Marie-Tooth disease	0.0421	SURF1,ATP1A1	2
Cancer, Organismal Injury and Abnormalities	hyperplasia	Hyperplasia of tissue	0.0427	KCNE2,ICOS,SULT1E1	3
Infectious Diseases, Organismal Injury and Abnormalities	infection	Infection of mammalia	0.0427	CLEC4E,GSTM1,ICOS,CEACAM1	4
Endocrine System Disorders, Gastrointestinal Disease, Metabolic Disease, Organismal Injury and Abnormalities, Renal and Urological Disease	diabetic nephropathy	Diabetic nephropathy	0.0428	GC,SPOCK1,CD33,CTSH,CD84,ATP1A1,CD55	7
Cell-To-Cell Signaling and Interaction	aggregation	Aggregation of cells	0.043	GC,CDHR5,CEACAM1,SIRPA	4
Organismal Injury and Abnormalities, Skeletal and Muscular Disorders	myopathy	Early-onset myopathy	0.0431	SGCB,POLR1C,FURIN	3
Cancer, Organismal Injury and Abnormalities	formation	Formation of solid tumor	0.0431	ICOS,AMBN,ATP1A1,CEACAM1,CD200R1L,FAM20A,LRTM2,USP21,PRH1,CD33,LILRB2,CD84,NRBP1,SCIN,SGCB,SPOCK1,CDHR5,MAPKAPK5,RNF165,PSD2,PSME1,SULT1E1,PPBP,APBB2,TREML4,CD55,TMEM59L,SERPINA9,FKBP6,POLR1C,KCNE2,B3GNT2,EVI2B,SHISA3,MED4,AXIN2,GSTM1,SLC9B2,PSG5,SIRPA,XRCC4,TMIE,CTBS,PRB4,ASPRV1,S100A13,AIMP1,CTSH,SLURP1,C6orf226,NPTX2,FURIN,SIGLEC9	53
Carbohydrate Metabolism, Lipid Metabolism, Small Molecule Biochemistry	binding	Binding of lipopolysaccharide	0.0443	CD33	1
Cell Morphology, Cellular Movement, Reproductive System Development and Function	cell spreading	Cell spreading of gonadal cell lines	0.0443	SIRPA	1
Cell Death and Survival	cytolysis	Cytolysis of red blood cells	0.0443	CD55	1
Cancer, Hematological Disease, Immunological Disease, Organismal Injury and Abnormalities	de novo unfavorable cytogenetic risk acute myeloid leukemia	De novo unfavorable cytogenetic risk acute myeloid leukemia	0.0443	DCK	1
Digestive System Development and Function, Embryonic Development, Organismal Development	eruption	Eruption of tooth	0.0443	FAM20A	1
Cancer, Hematological Disease, Immunological Disease, Organismal Injury and Abnormalities	FLT3 mutation positive NPM1 mutation negative acute myeloid leukemia	FLT3 mutation positive NPM1 mutation negative acute myeloid leukemia	0.0443	DCK	1
Cancer, Cellular Movement, Organismal Injury and Abnormalities, Tumor Morphology	invasion	Invasion of melanoma cells	0.0443	CEACAM1	1
Cardiovascular Disease, Neurological Disease, Organismal Injury and Abnormalities, Skeletal and Muscular Disorders	longstanding persistent atrial fibrillation	Longstanding persistent atrial fibrillation	0.0443	KCNE2	1
Cellular Assembly and Organization, Cellular Function and Maintenance	organization	Organization of plasma membrane projections	0.0443	CFL1	1
Cellular Development, Cellular Growth and Proliferation, Hematological System Development and Function, Lymphoid Tissue Structure and Development	proliferation	Proliferation of type 2 innate lymphoid cells	0.0443	ICOS	1
Infectious Diseases, Organismal Injury and Abnormalities	quantity	Quantity of Influenza A virus	0.0443	ICOS	1
Cardiovascular Disease, Neurological Disease, Organismal Injury and Abnormalities, Skeletal and Muscular Disorders	recurrent ventricular fibrillation	Recurrent ventricular fibrillation	0.0443	KCNE2	1
Cardiovascular Disease, Organismal Injury and Abnormalities	hemodynamically unstable ventricular tachycardia	Refractory hemodynamically unstable ventricular tachycardia	0.0443	KCNE2	1
Cardiovascular Disease, Neurological Disease, Organismal Injury and Abnormalities, Skeletal and Muscular Disorders	ventricular fibrillation	Refractory ventricular fibrillation	0.0443	KCNE2	1
Free Radical Scavenging, Molecular Transport, Small Molecule Biochemistry	release	Release of hydrogen peroxide	0.0443	PPBP	1
Inflammatory Response	cell-mediated response	Cell-mediated response	0.0446	ICOS,SIRPA,FURIN	3
Humoral Immune Response, Protein Synthesis	quantity	Quantity of IgG	0.0446	CLEC4E,ICOS,CD84	3
Cell-To-Cell Signaling and Interaction, Hematological System Development and Function, Immune Cell Trafficking, Inflammatory Response	adhesion	Adhesion of neutrophils	0.0448	CEACAM1,PPBP	2
Cellular Movement, Hematological System Development and Function, Immune Cell Trafficking, Inflammatory Response	migration	Migration of monocytes	0.0448	CEACAM1,SIRPA	2
Cellular Assembly and Organization, Cellular Function and Maintenance, Organismal Development, Tissue Development	formation	Formation of actin filaments	0.045	CFL1,CEACAM1,SIRPA,AIMP1	4
Cell Cycle, Gene Expression	binding	Binding of NFkB binding site	0.0455	CFL1,AIMP1	2
Gastrointestinal Disease, Organismal Injury and Abnormalities	chronic periodontal disease	Chronic periodontal disease	0.0455	GSTM1,PPBP	2
Organismal Injury and Abnormalities, Renal and Urological Disease	damage	Damage of kidney	0.0466	GC,ATP1A1,CD55	3
Cell-To-Cell Signaling and Interaction, Hematological System Development and Function, Immune Cell Trafficking, Inflammatory Response	activation	Activation of Th2 cells	0.047	ICOS	1
Cancer, Hematological Disease, Immunological Disease, Organismal Injury and Abnormalities	acute myeloid leukemia with multilineage dysplasia	Acute myeloid leukemia with multilineage dysplasia	0.047	DCK	1
Carbohydrate Metabolism, Small Molecule Biochemistry	biosynthesis	Biosynthesis of keratan sulfate	0.047	B3GNT2	1
Cell-To-Cell Signaling and Interaction, Cellular Assembly and Organization	cell-cell adhesion	Cell-cell adhesion of colorectal cancer cell lines	0.047	ICOS	1
Cell-mediated Immune Response, Lymphoid Tissue Structure and Development	frequency	Frequency of Th17 cells	0.047	SIRPA	1
Developmental Disorder, Organismal Injury and Abnormalities, Tissue Morphology	lack	Lack of allantois	0.047	FURIN	1
Cell-To-Cell Signaling and Interaction, Hematological System Development and Function	response	Response of cytotoxic T cells	0.047	CD200R1L	1
Metabolic Disease, Neurological Disease, Organismal Injury and Abnormalities, Psychological Disorders	Alzheimer disease	Alzheimer disease	0.0472	GC,APBB2,CD33,CFL1,ATP1A1,SIRPA	6
Cell Death and Survival	killing	Killing of tumor cell lines	0.0475	CD84,SIRPA	2
Carbohydrate Metabolism, Small Molecule Biochemistry	synthesis	Synthesis of glycosaminoglycan	0.0475	B3GNT2,PPBP	2
Cellular Movement	invasion	Invasion of carcinoma cell lines	0.0478	CTSH,CEACAM1,SCIN,FURIN,SHISA3	5
Hereditary Disorder, Neurological Disease, Organismal Injury and Abnormalities	hereditary polyneuropathy	Hereditary polyneuropathy	0.0479	SURF1,ATP1A1,FURIN	3
Cell-To-Cell Signaling and Interaction, Inflammatory Response	immune response	Immune response of tumor cell lines	0.0483	CCNC,CEACAM1,SIRPA	3
Organismal Injury and Abnormalities, Reproductive System Disease	disorder of pregnancy	Disorder of pregnancy	0.0486	AXIN2,CCNC,CD84,ATP1A1,NPTX2,SULT1E1,PPBP,USP21	8
Post-Translational Modification, Protein Degradation, Protein Synthesis	cleavage	Cleavage of protein fragment	0.0487	CTSH,CFL1,FURIN	3
Organismal Injury and Abnormalities, Respiratory Disease	acute respiratory disorder	Acute respiratory disorder	0.0489	CLEC4E,ATP1A1,AIMP1,SULT1E1	4
Organ Morphology, Organismal Development, Organismal Injury and Abnormalities, Renal and Urological Disease, Renal and Urological System Development and Function	abnormal morphology	Abnormal morphology of renal tubule	0.0489	FAM20A,CTBS	2
Cell Death and Survival, Organismal Injury and Abnormalities	cell death	Cell death of granulocytes	0.0489	SIRPA,SIGLEC9	2
Cell-To-Cell Signaling and Interaction, Cellular Assembly and Organization	fusion	Fusion of cells	0.0491	ATP1A1,CEACAM1,SIRPA	3
Cancer, Organismal Injury and Abnormalities	benign solid tumor	Benign solid tumor	0.0494	AXIN2,CDHR5,MAPKAPK5,CCNC,ATP1A1,NPTX2,CEACAM1,FAM20A,POLR1C	9
Cancer, Organismal Injury and Abnormalities, Reproductive System Disease	cervical squamous cell carcinoma	Cervical squamous cell carcinoma	0.0495	CTSH,PRB4,PSD2,LRTM2,SHISA3	5
Digestive System Development and Function, Gastrointestinal Disease, Organismal Development, Organismal Injury and Abnormalities	abnormal morphology	Abnormal morphology of midgut	0.0496	ICOS,FURIN	2
Cell Signaling, Molecular Transport, Vitamin and Mineral Metabolism	entrance	Entrance of Ca2+	0.0496	CD84,CEACAM1	2
Cancer, Organismal Injury and Abnormalities	hyperplasia	Hyperplasia of exocrine gland	0.0496	KCNE2,SULT1E1	2
Infectious Diseases, Organismal Injury and Abnormalities	infection	Infection by Rhabdoviridae	0.0496	ATP1A1,USP21	2
Dermatological Diseases and Conditions, Hair and Skin Development and Function, Organ Morphology, Organismal Injury and Abnormalities	appearance	Abnormal appearance of fur	0.0497	ASPRV1	1
Cell Morphology, Hematological System Development and Function, Hematopoiesis, Immunological Disease, Lymphoid Tissue Structure and Development, Organ Morphology, Organismal Development, Organismal Injury and Abnormalities, Tissue Morphology	abnormal morphology	Abnormal morphology of double-negative T lymphocyte	0.0497	DCK	1
Cell Death and Survival, Organismal Injury and Abnormalities	apoptosis	Apoptosis of peripheral blood lymphocytes	0.0497	AIMP1	1
Cardiovascular Disease, Hematological Disease, Infectious Diseases, Neurological Disease, Organismal Injury and Abnormalities, Skeletal and Muscular Disorders	Chagas cardiomyopathy	Chagas cardiomyopathy	0.0497	KCNE2	1
Tissue Development	formation	Formation of lumen	0.0497	CEACAM1	1
Cancer, Hematological Disease, Immunological Disease, Organismal Injury and Abnormalities	refractory B-cell non-Hodgkin lymphoma	High grade refractory B-cell non-Hodgkin lymphoma	0.0497	DCK	1
Cancer, Hematological Disease, Immunological Disease, Organismal Injury and Abnormalities	relapsed B-cell non-Hodgkin lymphoma	High grade relapsed B-cell non-Hodgkin lymphoma	0.0497	DCK	1
Inflammatory Response	hypercytokinemia	Hypercytokinemia	0.0497	SIRPA	1
Cellular Development, Hematopoiesis	maturation	Maturation of leukemia cell lines	0.0497	SCIN	1
Cancer, Organismal Injury and Abnormalities	metastatic potential	Metastatic potential of carcinoma cell lines	0.0497	CTSH	1
Cancer, Hematological Disease, Immunological Disease, Organismal Injury and Abnormalities	FLT3 internal tandem duplication positive acute myeloid leukemia	Newly diagnosed FLT3 internal tandem duplication positive acute myeloid leukemia	0.0497	CD33	1
Hematological Disease, Organismal Injury and Abnormalities	pancytopenia	Pancytopenia	0.0497	SIRPA	1
Cardiovascular Disease, Neurological Disease, Organismal Injury and Abnormalities, Skeletal and Muscular Disorders	permanent atrial fibrillation	Permanent atrial fibrillation	0.0497	KCNE2	1
Cell-To-Cell Signaling and Interaction, Cellular Function and Maintenance, Inflammatory Response	phagocytosis	Phagocytosis by dendritic cells	0.0497	ICOS	1
Hematological System Development and Function, Lymphoid Tissue Structure and Development, Tissue Morphology	quantity	Quantity of effector memory cytotoxic T cells	0.0497	ICOS	1
Hematological System Development and Function, Lymphoid Tissue Structure and Development, Tissue Morphology	quantity	Quantity of effector memory helper T cells	0.0497	ICOS	1
Cancer, Hematological Disease, Immunological Disease, Organismal Injury and Abnormalities	extranodal natural killer/T cell lymphoma	Refractory extranodal natural killer/T cell lymphoma	0.0497	DCK	1
Lipid Metabolism, Small Molecule Biochemistry	storage	Storage of triacylglycerol	0.0497	SURF1	1

## Sheet: Table S5
Table S5. Association results of the proteins reported in previous studies
Gene	PWAS z-score	PWAS P	Tissue	PMID	SOMAMER ID	Target Full Name	MODELCV.R2	Current study			ARIC models			INTERVAL cis models
								PWAS z-score	PWAS P	Consistent	PWAS z-score	PWAS P	Consistent	PWAS z-score	PWAS P	Consistent
ACE	−5.36	8.5e-08	brain	33510477	NA		model not available				-8.0795	6.5e-16	TRUE
EPHX2	5.46	4.7e-08	brain	33510477	NA		model not available
SNX32	−4.69	2.8e-06	brain	33510477	NA		model not available
DOC2A	−4.51	6.4e-06	brain	33510477	NA		model not available
LACTB	3.76	0.00017	brain	33510477	NA		model not available
ICA1L	−3.88	0.00011	brain	33510477	NA		model not available
CARHSP1	3.66	0.00026	brain	33510477	NA		model not available
RTFDC1	4.25	2.1e-05	brain	33510477	NA		model not available
STX6	3.83	0.00013	brain	33510477	STX6.10945.11.3	Syntaxin-6	model not available
CTSH	4.68	2.9e-06	brain	33510477	CTSH.8465.52.3	Cathepsin H	0.3	4.51	6.58e-06	TRUE	4.7871	1.69e-06	TRUE	4.90513	9.34e-07	TRUE
PLEKHA1	4.4	1.1e-05	brain	33510477	PLEKHA1.12459.13.3	Pleckstrin homology domain-containing family A member 1	model not available				1.22575	0.220295
PVR	−10.94	7.1e-28	brain	33510477	PVR.8064.125.3	Poliovirus receptor	model not available
STX4	4	6.2e-05	brain	33510477	NA		model not available
SVEP1	+		plasma	37118015	NA		model not available				0.7943	0.42701
Angiostatin	+		plasma	37118015	PLG.3710.49.2	Angiostatin	0.038	-1.39	0.165					-1.478	0.1394
PTP-1B	-5.55707	2.74348e-08	CSF	34239129	PTPN1.3005.5.2	Tyrosine-protein phosphatase non-receptor type 1	model not available
Siglec-3	-6.21739	5.05488e-10	CSF	34239129	CD33.3166.92.1	Myeloid cell surface antigen CD33	0.41	4.47	7.78e-06					3.6237	0.00029
SLAF5	-6.44348	1.16766e-10	CSF	34239129	CD84.3642.4.1	SLAM family member 5	model not available
EMAP-2	-12.915	3.70287e-38	plasma	34239129	AIMP1.2714.78.2	Endothelial monocyte-activating polypeptide 2	0.064	11.5	1.51e-30
SPARCL1	4.8836	1.04167e-06	plasma	34239129	SPARCL1.13707.27.3	SPARC-like protein 1	model not available				-1.1742	0.240327		-0.9791	0.32754
Hemopexin	4.9825	6.2768e-07	plasma	34239129	NA		model not available
SIG14	-5.36592	8.05368e-08	plasma	34239129	SIGLEC14.8248.222.3	Sialic acid-binding Ig-like lectin 14	0.39	-0.731	0.465					-0.8417	0.4
Siglec-3	5.03145	4.86793e-07	plasma	34239129	CD33.3166.92.1	Myeloid cell surface antigen CD33	0.41	4.47	7.78e-06	TRUE				3.6237	0.00029	TRUE
Siglec-6	-4.34826	1.37223e-05	plasma	34239129	NA		model not available
MICA	4.18357	2.86961e-05	plasma	34239129	NA		model not available				-1.313	0.189297
PDE4D	5.02548	5.02181e-07	plasma	34239129	PDE4D.5255.22.3	cAMP-specific 3',5'-cyclic phosphodiesterase 4D	0.093	3.24	0.00118	TRUE
CATF	4.13072	3.6163e-05	plasma	34239129	CTSF.9212.22.3	Cathepsin F	0.067	-0.491	0.623					-0.76596	0.443702
kallikrein 13	-4.97015	6.69014e-07	plasma	34239129	NA		model not available
EphA5	-5.59563	2.19824e-08	plasma	34239129	EPHA5.3806.55.1	Ephrin type-A receptor 5	model not available				1.7126	0.086781
p27Kip1	-4.52597	6.0118e-06	plasma	34239129	CDKN1B.3719.2.2	Cyclin-dependent kinase inhibitor 1B	0.089	1.22	0.221
FCN2	-4.19512	2.72725e-05	plasma	34239129	FCN2.3313.21.2	Ficolin-2	0.16	-0.495	0.621		0.6372	0.52401		0.251	0.80178
CLF-1/CLC Complex	-4.15132	3.30569e-05	brain	34239129	CRLF1.CLCF1.2607.54.2	Cytokine receptor-like factor 1:Cardiotrophin-like cytokine factor 1 Complex	model not available
CPNE1	-4.05967	4.9142e-05	brain	34239129	CPNE1.5346.24.3	Copine-1	0.3	2.65	0.00815		2.4051	0.0162		2.061	0.0393
LRRT1	-4.63194	3.62247e-06	brain	34239129	LRRTM1.4452.9.2	Leucine-rich repeat transmembrane neuronal protein 1	model not available
ADAMTS-4	8.44138	3.13615e-17	brain	34239129	ADAMTS4.2809.25.2	A disintegrin and metalloproteinase with thrombospondin motifs 4	0.017	-1.2	0.232					5.8431	5.12e-09	TRUE
C4b	4.27778	1.88768e-05	brain	34239129	NA		model not available
RASA1	5.02548	5.02181e-07	brain	34239129	RASA1.5481.16.3	Ras GTPase-activating protein 1	0.027	0.247	0.805
sCD163	-4.48485	7.29658e-06	brain	34239129	CD163.5028.59.1	Scavenger receptor cysteine-rich type 1 protein M130	0.059	-0.378	0.705
ARIC models: from Plasma proteome analyses in individuals of European and African ancestry identify cis-pQTLs and models for proteome-wide association studies
INTERVAL cis models: from Integrative genomic analyses identify susceptibility genes underlying COVID-19 hospitalization
